# Supplementary material for: Developmental constraint shaped genome evolution and erythrocyte loss in Antarctic fishes following paleoclimate change
Source: PLoS Genet. 2020 Oct 27;16(10):e1009173. doi: 10.1371/journal.pgen.1009173 (PMC7660546; doi:10.1371/journal.pgen.1009173)
Supplement: S1 Table — (XLSX) [file pgen.1009173.s013.xlsx]

## Sheet: CNE
Supplementary Table 1 | Gene ontology enrichment for conserved non-coding elements*
HPO term	name	# genes	mean RER	p-value	z-score
HP:0000554	Uveitis	94	1.145	0	10.5544
HP:0012123	Posterior uveitis	71	1.15324	0	9.57969
HP:0008660	Renotubular dysgenesis	52	1.32901	0	9.14195
HP:0100519	Anuria	52	1.32901	0	8.91069
HP:0012191	B-cell lymphoma	67	1.11982	0	8.65133
HP:0000384	Preauricular skin tag	901	0.260362	0	8.50248
HP:0010609	Skin tags	1006	0.224295	0	8.46293
HP:0011037	Decreased urine output	59	1.14244	0	8.33583
HP:0045027	Abnormality of the thoracic cavity	112	0.800777	0	8.33029
HP:0100721	Mediastinal lymphadenopathy	111	0.800777	0	8.24666
HP:0012539	Non-Hodgkin lymphoma	89	0.968653	0	8.1287
HP:0045026	Abnormality of the mediastinum	112	0.800777	0	8.10261
HP:0100265	Synostosis of metacarpals/metatarsals	420	0.336786	0	7.76349
HP:0011036	Abnormality of renal excretion	89	0.8277	0	7.54209
HP:0012590	Abnormal urine output	89	0.8277	0	7.38444
HP:0000383	Abnormality of periauricular region	1314	0.154044	0	7.25328
HP:0001440	Metatarsal synostosis	212	0.451447	0	7.21706
HP:0001931	Hypochromic anemia	247	0.420211	0	7.18823
HP:0006179	Pseudoepiphyses of second metacarpal	175	0.497326	0	7.12124
HP:0004792	Rectoperineal fistula	175	0.497326	0	7.10589
HP:0011343	Moderate global developmental delay	244	0.392814	0	7.09643
HP:0030676	Satyr ear	175	0.497326	0	7.08826
HP:0010481	Urethral valve	183	0.493903	0	7.06984
HP:0100015	Stahl ear	177	0.495125	0	7.03853
HP:0010331	Aplasia/Hypoplasia of the 3rd toe	175	0.497326	0	7.03802
HP:0010709	2-4 finger syndactyly	175	0.497326	0	7.02721
HP:0011235	Additional crus of antihelix	177	0.495125	0	6.97303
HP:0004871	Perineal fistula	187	0.476866	0	6.95572
HP:0000136	Bifid uterus	182	0.455325	0	6.88377
HP:0009779	3-4 toe syndactyly	178	0.489585	0	6.87262
HP:0010320	Abnormality of the 3rd toe	175	0.497326	0	6.83861
HP:0009738	Abnormality of the antihelix	427	0.269603	0	6.42037
HP:0100590	Rectal fistula	213	0.38568	0	6.40882
HP:0009193	Pseudoepiphyses of the metacarpals	215	0.387666	0	6.36539
HP:0007301	Oromotor apraxia	178	0.412151	0	6.21586
HP:0025068	Incomitant strabismus	204	0.383101	0	6.19332
HP:0009912	Abnormality of the tragus	214	0.377763	0	6.1914
HP:0002546	Incomprehensible speech	180	0.418405	0	6.12595
HP:0004320	Vaginal fistula	218	0.374233	0	6.10331
HP:0000143	Rectovaginal fistula	213	0.38568	0	6.06567
HP:0002113	Pulmonary infiltrates	124	0.522958	0	6.02119
HP:0100819	Intestinal fistula	222	0.363523	0	6.0166
HP:0009921	Duane anomaly	204	0.383101	0	6.00536
HP:0005913	Abnormality of metacarpal epiphyses	226	0.347466	0	5.89997
HP:0008774	Aplasia/Hypoplasia of the inner ear	93	0.744464	0	5.86457
HP:0009797	Cholesteatoma	82	0.829995	0	5.85272
HP:0001140	Epibulbar dermoid	249	0.31141	0	5.85212
HP:0000829	Hypoparathyroidism	267	0.311261	0	5.83303
HP:0006097	3-4 finger syndactyly	238	0.325891	0	5.81325
HP:0007925	Lacrimal duct aplasia	82	0.829995	0	5.7986
HP:0011003	High myopia	448	0.22064	0	5.79709
HP:0100274	Gustatory lacrimation	82	0.829995	0	5.79615
HP:0011373	Incomplete partition of the cochlea	82	0.829995	0	5.77259
HP:0012211	Abnormal renal physiology	2270	0.0630482	0	5.76066
HP:0004690	Thickened Achilles tendon	26	1.14908	0	5.75242
HP:0000376	Incomplete partition of the cochlea type II	82	0.829995	0	5.73635
HP:0009796	Branchial cyst	82	0.829995	0	5.73499
HP:0009798	Euthyroid goiter	82	0.829995	0	5.72401
HP:0004453	Overfolding of the superior helices	211	0.351145	0	5.72115
HP:0004492	Widely patent fontanelles and sutures	121	0.505746	0	5.69426
HP:0004467	Preauricular pit	781	0.147555	0	5.68974
HP:0011388	Enlarged cochlear aqueduct	82	0.829995	0	5.66982
HP:0011395	Aplasia/Hypoplasia of the cochlea	82	0.829995	0	5.66809
HP:0008586	Hypoplasia of the cochlea	82	0.829995	0	5.6133
HP:0200021	Down-sloping shoulders	655	0.17572	0	5.60758
HP:0100277	Periauricular skin pits	781	0.147555	0	5.59911
HP:0012700	Abnormal large intestine physiology	338	0.271894	0	5.59611
HP:0000472	Long neck	82	0.818492	0	5.57675
HP:0001717	Coronary artery calcification	26	1.14908	0	5.5683
HP:0002665	Lymphoma	357	0.257989	0	5.5643
HP:0000796	Urethral obstruction	298	0.275466	0	5.56172
HP:0001935	Microcytic anemia	273	0.279776	0	5.56043
HP:0100589	Urogenital fistula	286	0.281746	0	5.54169
HP:0002194	Delayed gross motor development	274	0.283378	0	5.53447
HP:0001903	Anemia	1684	0.080861	0	5.52195
HP:0100799	Neoplasm of the middle ear	83	0.772404	0	5.51659
HP:0000463	Anteverted nares	3385	0.0287955	0	5.49761
HP:0000024	Prostatitis	28	1.14908	0	5.46406
HP:0002678	Skull asymmetry	178	0.358098	0	5.45678
HP:0100550	Tendon rupture	30	1.05495	0	5.41567
HP:0008554	Cochlear malformation	84	0.753989	0	5.37896
HP:0005645	Intervertebral disk calcification	26	1.14908	0	5.37041
HP:0011100	Intestinal atresia	412	0.216803	0	5.36647
HP:0004426	Abnormality of the cheek	1888	0.067973	0	5.30071
HP:0010344	Deviation of the 5th toe	245	0.290287	0	5.29038
HP:0001864	Clinodactyly of the 5th toe	245	0.290287	0	5.2623
HP:0002607	Bowel incontinence	317	0.245576	0	5.22817
HP:0007832	Pigmentation of the sclera	27	1.08316	0	5.22735
HP:0000614	Abnormal morphology of the nasolacrimal system	419	0.209774	0	5.17835
HP:0002247	Duodenal atresia	402	0.217892	0	5.14918
HP:0008419	Intervertebral disc degeneration	46	0.751099	0	5.10558
HP:0000465	Webbed neck	655	0.143655	0	5.06072
HP:0011361	Congenital abnormal hair pattern	1414	0.0748045	0	5.04653
HP:0001545	Anteriorly placed anus	239	0.282244	0	5.04219
HP:0001790	Nonimmune hydrops fetalis	13	1.55084	0	5.03184
HP:0003043	Abnormality of the shoulder	851	0.121531	0	5.02615
HP:0001877	Abnormal erythrocyte morphology	1794	0.0606029	0	5.01588
HP:0009553	Abnormality of the hairline	1413	0.0748045	0	5.0152
HP:0010720	Abnormal hair pattern	1487	0.0654263	0	5.00098
HP:0100773	Cartilage destruction	38	0.827102	0	4.96395
HP:0000154	Wide mouth	1252	0.0797727	0	4.94673
HP:0010907	Abnormality of proline metabolism	53	0.821024	0	4.92301
HP:0004299	Hernia of the abdominal wall	2696	0.0358891	0	4.92165
HP:0010866	Abdominal wall defect	2698	0.0350791	0	4.92094
HP:0004298	Abnormality of the abdominal wall	2988	0.0245576	0	4.90996
HP:0012780	Neoplasm of the ear	89	0.660327	0	4.90517
HP:0004458	Dilatated internal auditory canal	98	0.570404	0	4.89329
HP:0009794	Branchial anomaly	96	0.589786	0	4.8838
HP:0009999	Partial duplication of the phalanx of hand	264	0.251287	0	4.86143
HP:0011329	Abnormality of cranial sutures	2156	0.0412259	0	4.84015
HP:0200034	Papule	327	0.215983	0	4.83725
HP:0011767	Abnormality of the parathyroid physiology	415	0.181535	0	4.79874
HP:0009795	Branchial fistula	95	0.612959	0	4.78714
HP:0011094	Overbite	95	0.591912	0	4.78447
HP:0009465	Ulnar deviation of finger	412	0.17857	0	4.7775
HP:0001193	Ulnar deviation of the hand or of fingers of the hand	425	0.176078	0	4.77621
HP:0100276	Skin pit	845	0.117715	0	4.76967
HP:0011277	Abnormality of the urinary system physiology	3484	0.0168164	0	4.70919
HP:0010808	Protruding tongue	409	0.180695	0	4.68274
HP:0005288	Abnormality of the nares	3595	0.0151279	0	4.65687
HP:0000828	Abnormality of the parathyroid gland	457	0.167961	0	4.6367
HP:0000429	Abnormality of the nasal alae	3885	0.0083151	0	4.63167
HP:0003080	Hydroxyprolinuria	50	0.754336	0	4.62995
HP:0000567	Chorioretinal coloboma	502	0.149748	0	4.61698
HP:0008572	External ear malformation	743	0.124732	0	4.61453
HP:0000271	Abnormality of the face	13405	-0.0278278	1	4.60985
HP:0011389	Functional abnormality of the inner ear	5231	-0.00260058	1	4.60626
HP:0001374	Congenital hip dislocation	223	0.312319	0	4.6057
HP:0000799	Renal steatosis	96	0.558283	0	4.60402
HP:0000591	Abnormal sclera morphology	855	0.102164	0	4.60117
HP:0000359	Abnormality of the inner ear	5295	-0.00407325	1	4.58033
HP:0001182	Tapered finger	1119	0.0743581	0	4.5309
HP:0010511	Long toe	401	0.165454	0	4.52526
HP:0009944	Partial duplication of thumb phalanx	254	0.240302	0	4.51589
HP:0002186	Apraxia	575	0.129903	0	4.49109
HP:0004382	Mitral valve calcification	37	0.783795	0	4.48568
HP:0005338	Sparse lateral eyebrow	440	0.160772	0	4.47168
HP:0010584	Pseudoepiphyses	299	0.208089	0	4.44933
HP:0000110	Renal dysplasia	751	0.107324	0	4.43419
HP:0001863	Toe clinodactyly	292	0.206383	0	4.42906
HP:0004288	Pseudoepiphyses of hand bones	282	0.211165	0	4.41059
HP:0000938	Osteopenia	1233	0.0682881	0	4.3784
HP:0010537	Wide cranial sutures	156	0.31938	0	4.37354
HP:0010174	Broad phalanx of the toes	416	0.15282	0.000666667	4.36405
HP:0000235	Abnormality of the fontanelles or cranial sutures	2891	0.0165348	0	4.34446
HP:0001058	Poor wound healing	23	1.10576	0	4.33088
HP:0005562	Multiple renal cysts	346	0.185273	0	4.32909
HP:0000929	Abnormality of the skull	9768	-0.0242454	1	4.31318
HP:0010972	Anemia of inadequate production	769	0.0901292	0	4.30224
HP:0030669	Abnormal morphology of the ocular adnexa	7367	-0.0167806	1	4.29796
HP:0000234	Abnormality of the head	14017	-0.0335157	1	4.29645
HP:0000083	Renal insufficiency	1407	0.0505679	0	4.26651
HP:0001945	Fever	825	0.0907193	0	4.22612
HP:0009701	Metacarpal synostosis	245	0.217333	0	4.21517
HP:0100840	Aplasia/Hypoplasia of the eyebrow	1209	0.0566432	0	4.20822
HP:0000152	Abnormality of head or neck	14068	-0.0347063	1	4.19575
HP:0000692	Misalignment of teeth	1730	0.037586	0	4.18331
HP:0000278	Retrognathia	1458	0.045383	0	4.18235
HP:0000989	Pruritus	335	0.190081	0.000666667	4.17869
HP:0001339	Lissencephaly	307	0.17524	0	4.17395
HP:0000767	Pectus excavatum	1382	0.0567121	0	4.15487
HP:0011165	Visual auras	5	1.71349	0	4.14868
HP:0001954	Episodic fever	99	0.37324	0	4.14309
HP:0010059	Broad hallux phalanx	415	0.15282	0	4.12033
HP:0002246	Abnormality of the duodenum	556	0.121834	0	4.09301
HP:0006264	Aplasia/Hypoplasia of the 2nd finger	568	0.111383	0	4.08335
HP:0100559	Lower limb asymmetry	396	0.14008	0	4.08193
HP:0004377	Hematological neoplasm	758	0.0933177	0	4.07701
HP:0100790	Hernia	3295	0.00597719	0	4.06133
HP:0009536	Short 2nd finger	568	0.111383	0	4.05622
HP:0000664	Synophrys	688	0.0964311	0	4.04592
HP:0001177	Preaxial hand polydactyly	441	0.128707	0	4.04165
HP:0010485	Hyperextensibility at elbow	22	0.99003	0	4.02574
HP:0100267	Lip pit	103	0.468871	0	4.02235
HP:0001670	Asymmetric septal hypertrophy	71	0.465325	0	3.99323
HP:0005100	Premature birth following premature rupture of fetal membranes	22	0.99003	0	3.94572
HP:0010057	Abnormality of the phalanges of the hallux	495	0.118114	0	3.93191
HP:0000993	Molluscoid pseudotumors	22	0.99003	0.000666667	3.92842
HP:0200036	Skin nodule	606	0.103496	0	3.92677
HP:0002321	Vertigo	405	0.15287	0.000666667	3.91051
HP:0002162	Low posterior hairline	715	0.0784701	0	3.90104
HP:0002586	Peritonitis	113	0.328823	0	3.90095
HP:0000048	Bifid scrotum	529	0.108694	0	3.89702
HP:0025121	Simple partial occipital seizures	5	1.71349	0.002	3.88759
HP:0000407	Sensorineural hearing impairment	4925	-0.0142013	1	3.87169
HP:0006316	Irregularly spaced teeth	22	0.99003	0	3.85837
HP:0001999	Abnormal facial shape	5815	-0.0181723	1	3.85231
HP:0010938	Abnormality of the external nose	5463	-0.0151924	1	3.84557
HP:0100037	Abnormality of the scalp hair	2025	0.0228768	0	3.84374
HP:0008544	Abnormally folded helix	565	0.0961557	0	3.82439
HP:0025014	Subcutaneous spheroids	22	0.99003	0	3.82019
HP:0010500	Hyperextensibility of the knee	22	0.99003	0.000666667	3.81986
HP:0100035	Phonic tics	81	0.443804	0	3.81511
HP:0011039	Abnormality of the helix	889	0.0648005	0	3.80538
HP:0001482	Subcutaneous nodule	556	0.108035	0	3.79996
HP:0001964	Aplasia/Hypoplasia of metatarsal bones	503	0.121516	0	3.79635
HP:0004452	Abnormality of the middle ear ossicles	135	0.325789	0	3.78548
HP:0010743	Short metatarsal	480	0.119212	0	3.77791
HP:0002010	Narrow maxilla	22	0.99003	0.002	3.77705
HP:0100034	Motor tics	90	0.41201	0	3.7706
HP:0001965	Abnormality of the scalp	2057	0.0192095	0	3.7648
HP:0006268	Fluctuating splenomegaly	63	0.407927	0	3.76035
HP:0009121	Abnormal axial skeleton morphology	10888	-0.0330628	1	3.75234
HP:0004742	Abnormality of the renal collecting system	122	0.388063	0.000666667	3.75086
HP:0045075	Sparse eyebrow	990	0.0557186	0	3.73749
HP:0011844	Abnormal appendicular skeleton morphology	7944	-0.0272993	0.999333	3.72862
HP:0010641	Abnormality of the midnasal cavity	33	0.607281	0.000666667	3.72773
HP:0002009	Potter facies	294	0.148557	0	3.71977
HP:0010503	Fibular duplication	33	0.607281	0.000666667	3.71947
HP:0100555	Asymmetric growth	545	0.0973593	0	3.71652
HP:0004370	Abnormality of temperature regulation	1185	0.0449093	0	3.71202
HP:0012282	Morbilliform rash	63	0.407927	0	3.71047
HP:0011991	Abnormal neutrophil count	456	0.123446	0	3.70789
HP:0000153	Abnormality of the mouth	10684	-0.0319583	1	3.68585
HP:0005105	Abnormal nasal morphology	5433	-0.0164888	1	3.68253
HP:0002134	Abnormality of the basal ganglia	548	0.102273	0	3.68132
HP:0000375	Abnormal cochlea morphology	121	0.360934	0	3.66815
HP:0011897	Neutrophilia	65	0.388101	0	3.6567
HP:0000396	Overfolded helix	559	0.0934017	0	3.65413
HP:0011337	Abnormality of mouth size	2734	0.00406359	0.000666667	3.64698
HP:0002219	Facial hypertrichosis	759	0.0745223	0	3.63666
HP:0011334	Facial shape deformation	294	0.148557	0	3.62956
HP:0001908	Hypoplastic anemia	66	0.395481	0.000666667	3.6253
HP:0004879	Intermittent hyperventilation	9	1.33376	0	3.62157
HP:0030141	Abnormality of the posterior hairline	715	0.0784701	0	3.62076
HP:0001641	Abnormal pulmonary valve morphology	517	0.0999742	0.000666667	3.6162
HP:0001360	Holoprosencephaly	472	0.114448	0	3.61284
HP:0004841	Reduced factor XII activity	26	0.776342	0	3.61121
HP:0000969	Edema	1872	0.0155967	0	3.61023
HP:0010644	Midnasal stenosis	33	0.607281	0.000666667	3.60616
HP:0100869	Palmar telangiectasia	13	1.10012	0.00133333	3.60556
HP:0004819	Normocytic hypoplastic anemia	63	0.407927	0	3.60513
HP:0012806	Proboscis	33	0.607281	0	3.60447
HP:0100789	Torus palatinus	33	0.607281	0	3.60133
HP:0001056	Milia	139	0.264912	0.000666667	3.59967
HP:0040064	Abnormality of limbs	9542	-0.0305803	1	3.59704
HP:0030153	Cholangiocarcinoma	13	1.10012	0	3.58354
HP:0030168	Dilated superficial abdominal veins	13	1.10012	0.00133333	3.57437
HP:0010640	Abnormality of the nasal cavity	33	0.607281	0.002	3.56686
HP:0001501	6 metacarpals	33	0.607281	0.00133333	3.56315
HP:0003565	Elevated erythrocyte sedimentation rate	76	0.375257	0.000666667	3.56137
HP:0007678	Lacrimal duct stenosis	164	0.257901	0	3.55887
HP:0002244	Abnormality of the small intestine	777	0.0714559	0	3.55723
HP:0000076	Vesicoureteral reflux	1389	0.0343909	0	3.54744
HP:0001363	Craniosynostosis	1181	0.0421355	0	3.54206
HP:0400005	Short ear	168	0.208496	0	3.53893
HP:0012167	Hair-pulling	81	0.443804	0.00133333	3.5197
HP:0006564	Fluctuating hepatomegaly	63	0.407927	0	3.51357
HP:0012522	Spider hemangioma	13	1.10012	0.002	3.50956
HP:0000309	Abnormality of the midface	3874	-0.0110848	1	3.50604
HP:0000315	Abnormality of the orbital region	9234	-0.0338615	0.998667	3.50187
HP:0012122	Anterior uveitis	14	1.12151	0.002	3.50165
HP:0000277	Abnormality of the mandible	4945	-0.0185239	0.999333	3.50134
HP:0000193	Bifid uvula	614	0.0860244	0.00133333	3.49317
HP:0040275	Adenocarcinoma of the large intestine	13	1.10012	0.002	3.49249
HP:0004349	Reduced bone mineral density	2343	0.00793126	0	3.49074
HP:0010708	1-5 finger syndactyly	33	0.607281	0.00133333	3.48796
HP:0025021	Abnormal erythrocyte sedimentation rate	76	0.375257	0	3.47104
HP:0009138	Synostosis involving bones of the lower limbs	408	0.117533	0.000666667	3.47024
HP:0011138	Abnormality of skin adnexa morphology	7240	-0.0284609	0.999333	3.46598
HP:0000400	Macrotia	1315	0.0348352	0.000666667	3.4626
HP:0004755	Supraventricular tachycardia	77	0.39509	0.00133333	3.45674
HP:0011842	Abnormality of skeletal morphology	12701	-0.0394489	0.999333	3.4562
HP:0005764	Polyarticular arthritis	12	1.12151	0.000666667	3.4497
HP:0000324	Facial asymmetry	1599	0.0225342	0	3.44874
HP:0004637	Decreased cervical spine mobility	35	0.974919	0.00133333	3.44154
HP:0006733	Acute megakaryocytic leukemia	5	1.44813	0.000666667	3.44144
HP:0009140	Synostosis involving bones of the feet	408	0.117533	0	3.44081
HP:0001788	Premature rupture of membranes	23	0.837158	0	3.43412
HP:0007466	Midfrontal capillary hemangioma	13	1.10614	0.00133333	3.43246
HP:0004100	Abnormality of the 2nd finger	681	0.0618842	0.000666667	3.41063
HP:0002813	Abnormality of limb bone morphology	7553	-0.0304876	1	3.40766
HP:0000319	Smooth philtrum	1087	0.0385399	0	3.40749
HP:0100575	Neoplasm of the gallbladder	13	1.10012	0.002	3.39266
HP:0200044	Porokeratosis	78	0.332968	0.00133333	3.38619
HP:0007344	Atrophy/Degeneration involving the spinal cord	14	1.38114	0.00266667	3.37831
HP:0000003	Multicystic kidney dysplasia	1103	0.0342584	0	3.37821
HP:0100533	Inflammatory abnormality of the eye	595	0.079359	0	3.37176
HP:0000606	Abnormality of the periorbital region	4584	-0.0194602	1	3.36364
HP:0002308	Arnold-Chiari malformation	1069	0.0390574	0	3.36275
HP:0011858	Reduced factor IX activity	14	1.10614	0.002	3.36181
HP:0001085	Papilledema	165	0.207528	0	3.36158
HP:0100585	Telangiectasia of the skin	245	0.160329	0.000666667	3.35819
HP:0008772	Aplasia/Hypoplasia of the external ear	1209	0.0279383	0.00133333	3.35552
HP:0001199	Triphalangeal thumb	486	0.0922079	0.000666667	3.34656
HP:0010638	Elevated alkaline phosphatase of hepatic origin	13	1.10012	0.00266667	3.34604
HP:0001075	Atrophic scars	59	0.46506	0	3.34272
HP:0000534	Abnormal eyebrow morphology	3461	-0.0127505	0.998667	3.33439
HP:0011297	Abnormality of digit	7219	-0.0290021	1	3.33019
HP:0000240	Abnormality of skull size	6044	-0.0250384	1	3.32869
HP:0000263	Oxycephaly	172	0.192603	0.00133333	3.32791
HP:0040068	Abnormality of limb bone	7724	-0.0301856	0.999333	3.32607
HP:0003459	Polyclonal elevation of IgM	15	0.934443	0.004	3.32451
HP:0001551	Abnormality of the umbilicus	1763	0.0157883	0.00133333	3.32297
HP:0100258	Preaxial polydactyly	481	0.091817	0.000666667	3.3192
HP:0000108	Renal corticomedullary cysts	36	0.51534	0	3.31423
HP:0002708	Prominent median palatal raphe	34	0.562204	0.00133333	3.31177
HP:0000610	Abnormal choroid morphology	1201	0.0310077	0	3.30047
HP:0000034	Hydrocele testis	83	0.322962	0.000666667	3.30042
HP:0001004	Lymphedema	256	0.160164	0	3.29496
HP:0008551	Microtia	1209	0.0279383	0.00133333	3.28108
HP:0031058	Impairment of activities of daily living	528	0.0828218	0	3.25083
HP:0008609	Morphological abnormality of the middle ear	155	0.258867	0.000666667	3.24364
HP:0031064	Impaired continence	528	0.0828218	0.000666667	3.23854
HP:0000532	Abnormal chorioretinal morphology	1155	0.0337338	0	3.23632
HP:0005195	Polyarticular arthropathy	12	1.12151	0.000666667	3.23397
HP:0000377	Abnormality of the pinna	3928	-0.0144569	0.998	3.23239
HP:0000689	Dental malocclusion	627	0.069548	0.000666667	3.23069
HP:0001537	Umbilical hernia	1757	0.0152437	0.000666667	3.2294
HP:0002683	Abnormality of the calvaria	5728	-0.0275959	1	3.225
HP:0006827	Atrophy of the spinal cord	14	1.38114	0.00333333	3.22385
HP:0100769	Synovitis	20	0.740893	0.00333333	3.22028
HP:0000924	Abnormality of the skeletal system	12965	-0.0416283	0.999333	3.2193
HP:0002034	Abnormality of the rectum	458	0.0992749	0.000666667	3.21531
HP:0004905	Vitamin A deficiency	14	0.970958	0.00133333	3.20906
HP:0008915	Childhood-onset truncal obesity	81	0.370472	0	3.19829
HP:0008771	Aplasia/Hypoplasia of the ear	1209	0.0279383	0.00133333	3.19705
HP:0002716	Lymphadenopathy	904	0.0448016	0	3.19444
HP:0001751	Vestibular dysfunction	479	0.0936319	0.002	3.19051
HP:0000598	Abnormality of the ear	10390	-0.0382478	0.997333	3.18611
HP:0000988	Skin rash	191	0.19112	0.00133333	3.16924
HP:0000366	Abnormality of the nose	8708	-0.0346133	0.998	3.16855
HP:0001574	Abnormality of the integument	11288	-0.0399023	0.998667	3.16478
HP:0006367	Crumpled long bones	6	1.32992	0.00466667	3.15207
HP:0004348	Abnormality of bone mineral density	2620	-0.00662037	0.999333	3.15089
HP:0000248	Brachycephaly	1928	0.00321349	0.002	3.12373
HP:0025270	Abnormality of esophagus physiology	2808	-0.00379804	0.998667	3.12349
HP:0001073	Cigarette-paper scars	26	0.734403	0.000666667	3.12278
HP:0011032	Abnormality of fluid regulation	2116	0.00171166	0.00133333	3.12076
HP:0000356	Abnormality of the outer ear	6694	-0.0311592	1	3.11918
HP:0007074	Thick corpus callosum	81	0.346856	0	3.11844
HP:0100240	Synostosis of joints	1646	0.0133804	0.000666667	3.11437
HP:0002733	Abnormality of the lymph nodes	934	0.0408862	0.00133333	3.10199
HP:0008372	Abnormality of vitamin A metabolism	16	0.865562	0.00333333	3.10096
HP:0030791	Abnormal jaw morphology	5277	-0.0253664	0.998667	3.10029
HP:0040195	Decreased head circumference	4632	-0.0232813	0.998	3.10008
HP:0003261	Increased IgA level	74	0.300043	0.002	3.09783
HP:0000545	Myopia	2162	-0.00063264	0.999333	3.08881
HP:0011276	Vascular skin abnormality	1889	0.00388224	0.00266667	3.08055
HP:0031607	Pelvic organ prolapse	16	0.931168	0.004	3.07943
HP:0100672	Vaginal hernia	16	0.931168	0.006	3.06795
HP:0005144	Left ventricular septal hypertrophy	68	0.378088	0.000666667	3.06543
HP:0003179	Protrusio acetabuli	78	0.326331	0.002	3.06345
HP:0100626	Chronic hepatic failure	20	0.734005	0.004	3.05872
HP:0000142	Abnormality of the vagina	1180	0.0201486	0.000666667	3.05393
HP:0009134	Osteolysis involving bones of the feet	92	0.283465	0.000666667	3.05377
HP:0002583	Colitis	51	0.41838	0.002	3.04721
HP:0004859	Amegakaryocytic thrombocytopenia	66	0.332004	0.00333333	3.04685
HP:0011504	Bull's eye maculopathy	105	0.287186	0.00333333	3.04176
HP:0031703	Abnormal ear morphology	9748	-0.040298	0.999333	3.03917
HP:0009942	Duplication of thumb phalanx	346	0.109484	0.000666667	3.03563
HP:0001832	Abnormality of the metatarsal bones	1001	0.0353505	0.002	3.03221
HP:0002608	Celiac disease	25	0.679411	0.00333333	3.02337
HP:0002642	Arteriovenous fistulas of celiac and mesenteric vessels	16	0.931168	0.00466667	3.01712
HP:0007633	Bilateral microphthalmos	62	0.397953	0.00133333	3.01429
HP:0005310	Large vessel vasculitis	6	1.12155	0.00533333	3.00926
HP:0011821	Abnormality of facial skeleton	5632	-0.0278155	1	3.00196
HP:0009139	Osteolysis involving bones of the lower limbs	92	0.283465	0.00133333	2.99315
HP:0000252	Microcephaly	4632	-0.0232813	0.998667	2.99095
HP:0001163	Abnormality of the metacarpal bones	1713	0.00502321	0.00333333	2.97453
HP:0008151	Prolonged prothrombin time	47	0.460869	0.00666667	2.94875
HP:0001905	Congenital thrombocytopenia	52	0.352686	0.00266667	2.94728
HP:0000139	Uterine prolapse	36	0.491985	0.00333333	2.93764
HP:0001101	Iritis	6	1.12155	0.00466667	2.92931
HP:0012200	Abnormality of prothrombin	47	0.460869	0.00466667	2.9262
HP:0000455	Broad nasal tip	812	0.0345396	0.002	2.91831
HP:0001094	Iridocyclitis	9	1.12155	0.00866667	2.91505
HP:0003040	Arthropathy	155	0.179753	0.00133333	2.91002
HP:0100645	Cystocele	16	0.931168	0.00733333	2.9086
HP:0003281	Increased serum ferritin	41	0.455586	0.00333333	2.8986
HP:0007970	Congenital ptosis	219	0.134337	0.00133333	2.89637
HP:0007432	Intermittent generalized erythematous papular rash	6	1.12155	0.00666667	2.88954
HP:0000742	Self-mutilation	155	0.19437	0.00333333	2.88166
HP:0006824	Cranial nerve paralysis	1180	0.0184583	0.004	2.88057
HP:0025230	Tendonitis	6	1.12155	0.008	2.87487
HP:0000766	Abnormality of the sternum	2245	-0.00394598	0.996667	2.87332
HP:0100823	Genital hernia	36	0.491985	0.00533333	2.86176
HP:0011355	Localized skin lesion	4456	-0.0255331	0.997333	2.84815
HP:0000975	Hyperhidrosis	431	0.0845235	0.00266667	2.84689
HP:0006770	Clear cell renal cell carcinoma	6	1.12155	0.00733333	2.84458
HP:0100279	Ulcerative colitis	28	0.576518	0.00266667	2.84386
HP:0100033	Tics	106	0.269937	0.004	2.84326
HP:0000502	Abnormality of the conjunctiva	672	0.0453068	0.00266667	2.8411
HP:0000750	Delayed speech and language development	3016	-0.0157097	0.996	2.83942
HP:0007813	Nongranulomatous uveitis	6	1.12155	0.006	2.83916
HP:0009914	Cyclopia	42	0.414511	0.00333333	2.83256
HP:0001015	Prominent superficial veins	28	0.515429	0.00466667	2.82274
HP:0000074	Ureteropelvic junction obstruction	131	0.243896	0.00266667	2.82147
HP:0004283	Narrow palm	77	0.334884	0.004	2.81936
HP:0100281	Chronic colitis	28	0.576518	0.004	2.81683
HP:0000599	Abnormality of the frontal hairline	921	0.0310124	0.00266667	2.81393
HP:0002615	Hypotension	429	0.0808704	0.00333333	2.81382
HP:0000172	Abnormality of the uvula	697	0.0446625	0	2.81044
HP:0000601	Hypotelorism	551	0.0590856	0.00266667	2.81013
HP:0004915	Impairment of galactose metabolism	13	0.71051	0.008	2.80513
HP:0002020	Gastroesophageal reflux	1594	0.00295365	0.00266667	2.80328
HP:0012024	Hypergalactosemia	11	0.796352	0.008	2.79825
HP:0040133	Abnormal serum ferritin	41	0.455586	0.002	2.79264
HP:0200101	Decreased/absent ankle reflexes	14	1.18658	0.00933333	2.78984
HP:0200150	Increased serum bile acid concentration during pregnancy	7	1.15849	0.00733333	2.78064
HP:0000194	Open mouth	1078	0.0242425	0.002	2.76451
HP:0012649	Increased inflammatory response	3251	-0.0191198	0.996	2.75875
HP:0006575	Intrahepatic cholestasis with episodic jaundice	7	1.15849	0.01	2.75643
HP:0002817	Abnormality of the upper limb	7322	-0.0376484	0.996667	2.75567
HP:0000071	Ureteral stenosis	166	0.194453	0.002	2.75566
HP:0200046	Cat cry	137	0.221229	0.00533333	2.74737
HP:0001671	Abnormal cardiac septum morphology	4002	-0.0260074	0.997333	2.73713
HP:0001595	Abnormality of the hair	6120	-0.0348487	0.996667	2.73372
HP:0000492	Abnormal eyelid morphology	6703	-0.0358825	0.995333	2.72914
HP:0002060	Abnormality of the cerebrum	8123	-0.038122	0.998667	2.72759
HP:0012647	Abnormal inflammatory response	3251	-0.0191198	0.998	2.72676
HP:0025116	Fetal distress	7	1.15849	0.00733333	2.7204
HP:0200148	Abnormal liver function tests during pregnancy	7	1.15849	0.0113333	2.71975
HP:0012072	Aciduria	641	0.0448225	0.00466667	2.71805
HP:0012448	Delayed myelination	248	0.111149	0.00466667	2.71556
HP:0011308	Slender toe	71	0.329606	0.00733333	2.71375
HP:0000276	Long face	1043	0.0210143	0.00333333	2.70745
HP:0100831	Abnormality of vitamin K metabolism	16	0.726078	0.00733333	2.69832
HP:0100574	Biliary tract neoplasm	15	0.728278	0.00933333	2.69515
HP:0006252	Interphalangeal joint erosions	34	0.384567	0.00666667	2.69339
HP:0003493	Antinuclear antibody positivity	46	0.350756	0.008	2.68648
HP:0100807	Long fingers	1880	-0.00480704	0.994667	2.68549
HP:0002025	Anal stenosis	514	0.05203	0.00266667	2.68111
HP:0025142	Constitutional symptom	3556	-0.0223427	0.995333	2.67214
HP:0001046	Intermittent jaundice	7	1.15849	0.0133333	2.67074
HP:0100736	Abnormality of the soft palate	778	0.0320453	0.00466667	2.66809
HP:0011267	Microtia, third degree	17	0.639566	0.00533333	2.66654
HP:0002317	Unsteady gait	460	0.0598557	0.004	2.66601
HP:0011304	Broad thumb	791	0.0263637	0.006	2.66188
HP:0003467	Atlantoaxial instability	6	0.997115	0.0106667	2.65687
HP:0006086	Thin metacarpal cortices	34	0.384567	0.00733333	2.65343
HP:0008090	Ankylosis of feet small joints	34	0.384567	0.00466667	2.64753
HP:0001019	Erythroderma	109	0.242583	0.00733333	2.64463
HP:0000765	Abnormality of the thorax	4240	-0.0286072	0.993333	2.64355
HP:0100593	Calcification of cartilage	174	0.133743	0.004	2.63194
HP:0004442	Sagittal craniosynostosis	237	0.117207	0.00533333	2.6312
HP:0001871	Abnormality of blood and blood-forming tissues	3862	-0.0242317	0.998	2.63015
HP:0001187	Hyperextensibility of the finger joints	40	0.446205	0.00866667	2.63014
HP:0008133	Distal tapering of metatarsals	34	0.384567	0.004	2.62936
HP:0001504	Metacarpal osteolysis	34	0.384567	0.006	2.62513
HP:0031704	Abnormal ear physiology	7354	-0.0397857	0.993333	2.62478
HP:0001025	Urticaria	102	0.201362	0.00533333	2.62446
HP:0002438	Cerebellar malformation	2429	-0.0137138	0.996	2.62313
HP:0000294	Low anterior hairline	551	0.0536711	0.00266667	2.61907
HP:0001473	Metatarsal osteolysis	34	0.384567	0.008	2.61802
HP:0006012	Widened metacarpal shaft	34	0.384567	0.00733333	2.60969
HP:0001744	Splenomegaly	1275	0.0113409	0.006	2.60656
HP:0008078	Thin metatarsal cortices	34	0.384567	0.008	2.60514
HP:0011081	Incisor macrodontia	80	0.279116	0.00666667	2.60146
HP:0000823	Delayed puberty	1678	-0.00363233	0.996	2.60005
HP:0012219	Erythema nodosum	8	0.855684	0.0106667	2.59578
HP:0001426	Multifactorial inheritance	172	0.159592	0.008	2.59446
HP:0011107	Recurrent aphthous stomatitis	94	0.203399	0.00266667	2.59159
HP:0011892	Vitamin K deficiency	16	0.726078	0.01	2.59086
HP:0007431	Congenital ichthyosiform erythroderma	28	0.471703	0.00666667	2.58849
HP:0008807	Acetabular dysplasia	11	0.827024	0.01	2.58727
HP:0030057	Autoimmune antibody positivity	48	0.336479	0.00466667	2.58173
HP:0000218	High palate	2931	-0.0210555	0.994	2.58139
HP:0004325	Decreased body weight	4861	-0.0321348	0.995333	2.58035
HP:0005622	Broad long bones	1102	0.0094298	0.008	2.57952
HP:0006000	Ureteral obstruction	179	0.165488	0.00533333	2.57691
HP:0000460	Narrow nose	193	0.156374	0.00533333	2.57353
HP:0010783	Erythema	341	0.0852084	0.00333333	2.57303
HP:0045039	Osteolysis involving bones of the upper limbs	107	0.206755	0.00533333	2.56248
HP:0004445	Elliptocytosis	17	0.619406	0.0126667	2.55913
HP:0002967	Cubitus valgus	547	0.0428997	0.00733333	2.55889
HP:0002585	Abnormality of the peritoneum	243	0.111214	0.00533333	2.55742
HP:0001495	Carpal osteolysis	34	0.384567	0.00933333	2.55157
HP:0000364	Hearing abnormality	7354	-0.0397857	0.995333	2.54946
HP:0000014	Abnormality of the bladder	2159	-0.0134344	0.994667	2.54393
HP:0009768	Broad phalanges of the hand	888	0.016425	0.004	2.54325
HP:0010950	Abnormality of the fourth ventricle	877	0.0182176	0.006	2.54204
HP:0005441	Sclerotic cranial sutures	34	0.384567	0.00466667	2.54035
HP:0001385	Hip dysplasia	750	0.0299262	0.00733333	2.53988
HP:0005445	Widened posterior fossa	856	0.02204	0.00533333	2.52772
HP:0012156	Hemophagocytosis	35	0.406796	0.0106667	2.5264
HP:0002350	Cerebellar cyst	864	0.0182809	0.00466667	2.52175
HP:0002633	Vasculitis	238	0.0998075	0.00533333	2.5171
HP:0001305	Dandy-Walker malformation	853	0.0207239	0.00866667	2.51554
HP:0008050	Abnormality of the palpebral fissures	4775	-0.0316502	0.995333	2.51417
HP:0100498	Deviation of toes	588	0.0364891	0.00266667	2.51155
HP:0006850	Hypoplasia of the ventral pons	74	0.264023	0.0113333	2.50425
HP:0003023	Bowing of limbs due to multiple fractures	6	1.00104	0.0146667	2.49524
HP:0000675	Macrodontia of permanent maxillary central incisor	80	0.279116	0.0106667	2.48503
HP:0012719	Functional abnormality of the gastrointestinal tract	3665	-0.0271875	0.993333	2.48495
HP:0000023	Inguinal hernia	1650	-0.0055961	0.994667	2.4822
HP:0001500	Broad finger	889	0.016425	0.00733333	2.47676
HP:0006234	Osteolysis involving tarsal bones	34	0.384567	0.00933333	2.47385
HP:0002198	Dilated fourth ventricle	877	0.0182176	0.00666667	2.47082
HP:0006352	Failure of eruption of permanent teeth	36	0.416754	0.01	2.46558
HP:0002003	Large forehead	376	0.0621258	0.01	2.46276
HP:0002206	Pulmonary fibrosis	140	0.16697	0.0106667	2.46239
HP:0002522	Areflexia of lower limbs	36	0.469543	0.012	2.46088
HP:0001034	Hypermelanotic macule	315	0.0827299	0.00733333	2.45612
HP:0100547	Abnormality of forebrain morphology	8426	-0.0429488	0.99	2.45451
HP:0001239	Wrist flexion contracture	46	0.328747	0.012	2.45129
HP:0030166	Night sweats	26	0.458506	0.0126667	2.44603
HP:0001508	Failure to thrive	3621	-0.0282347	0.992	2.44472
HP:0100886	Abnormality of globe location	6093	-0.0389144	0.992667	2.44291
HP:0000932	Abnormality of the posterior cranial fossa	953	0.0102362	0.00333333	2.44202
HP:0002046	Heat intolerance	69	0.251646	0.0133333	2.43744
HP:0005109	Abnormality of the Achilles tendon	64	0.286262	0.00933333	2.43618
HP:0045073	Serositis	395	0.0647501	0.006	2.42861
HP:0001291	Abnormality of the cranial nerves	1297	0.00278731	0.00933333	2.42142
HP:0200147	Neuronal loss in basal ganglia	74	0.264023	0.0133333	2.42055
HP:0000436	Abnormality of the nasal tip	1887	-0.0113719	0.992	2.42042
HP:0002589	Gastrointestinal atresia	752	0.025528	0.00733333	2.41548
HP:0001155	Abnormality of the hand	6803	-0.0402816	0.992667	2.41305
HP:0000297	Facial hypotonia	81	0.266042	0.008	2.40288
HP:0001572	Macrodontia	121	0.202744	0.014	2.40232
HP:0001875	Neutropenia	393	0.0678911	0.01	2.39727
HP:0012023	Galactosuria	12	0.656549	0.0193333	2.39504
HP:0006009	Broad phalanx	1014	0.00424187	0.006	2.39325
HP:0007394	Prominent superficial blood vessels	30	0.406344	0.00933333	2.39274
HP:0000394	Lop ear	55	0.342337	0.00933333	2.39269
HP:0000316	Hypertelorism	4880	-0.0356259	0.988	2.38891
HP:0000365	Hearing impairment	7195	-0.0425556	0.992667	2.38541
HP:0004339	Abnormality of sulfur amino acid metabolism	205	0.118658	0.0126667	2.38144
HP:0000464	Abnormality of the neck	3064	-0.0265175	0.996	2.37299
HP:0000107	Renal cyst	1767	-0.0129218	0.991333	2.3664
HP:0001159	Syndactyly	2862	-0.0243831	0.994	2.36425
HP:0006999	Basal ganglia gliosis	74	0.264023	0.0146667	2.36274
HP:0040194	Increased head circumference	2027	-0.0154593	0.992667	2.35922
HP:0001386	Joint swelling	166	0.129744	0.0133333	2.35317
HP:0010472	Abnormality of the heme biosynthetic pathway	10	0.725724	0.016	2.35237
HP:0001653	Mitral regurgitation	950	0.00844497	0.00933333	2.34818
HP:0000163	Abnormality of the oral cavity	8670	-0.0448492	0.99	2.34457
HP:0010636	Schizencephaly	94	0.180359	0.01	2.31549
HP:0002814	Abnormality of the lower limb	7108	-0.0425467	0.992	2.31208
HP:0200006	Slanting of the palpebral fissure	3887	-0.0330637	0.985333	2.31054
HP:0000028	Cryptorchidism	4542	-0.0345244	0.989333	2.30917
HP:0011799	Abnormality of facial soft tissue	1351	-0.00292036	0.991333	2.30802
HP:0000256	Macrocephaly	2027	-0.0154593	0.990667	2.30576
HP:0011338	Abnormality of mouth shape	1589	-0.00883108	0.987333	2.30402
HP:0011195	EEG with focal sharp slow waves	55	0.285756	0.0126667	2.29025
HP:0010804	Tented upper lip vermilion	466	0.0413584	0.0113333	2.28947
HP:0001760	Abnormality of the foot	6254	-0.0416093	0.989333	2.28818
HP:0007364	Aplasia/Hypoplasia of the cerebrum	5680	-0.0389272	0.985333	2.28345
HP:0002908	Conjugated hyperbilirubinemia	13	0.707043	0.018	2.2794
HP:0007460	Autoamputation of digits	79	0.217987	0.014	2.27243
HP:0000998	Hypertrichosis	1042	0.00527023	0.0106667	2.2722
HP:0000045	Abnormality of the scrotum	1127	0.000461548	0.00866667	2.26288
HP:0000301	Abnormality of facial musculature	787	0.0188445	0.012	2.26215
HP:0004866	Impaired ADP-induced platelet aggregation	13	0.730011	0.0213333	2.25933
HP:0000707	Abnormality of the nervous system	16573	-0.0530925	0.988	2.25664
HP:0004756	Ventricular tachycardia	148	0.161574	0.0146667	2.25522
HP:0040273	Adenocarcinoma of the intestines	25	0.449317	0.0193333	2.25157
HP:0011274	Recurrent mycobacterial infections	47	0.278831	0.0186667	2.24846
HP:0003210	Decreased methylmalonyl-CoA mutase activity	26	0.388621	0.016	2.24486
HP:0100729	Large face	1136	0.00239522	0.0126667	2.23934
HP:0003320	C1-C2 subluxation	47	0.2793	0.0233333	2.22082
HP:0011384	Abnormality of the internal auditory canal	219	0.101449	0.0173333	2.22048
HP:0100658	Cellulitis	103	0.176653	0.0126667	2.21511
HP:0002648	Abnormality of calvarial morphology	4989	-0.0394112	0.989333	2.21064
HP:0012759	Neurodevelopmental abnormality	12083	-0.0516223	0.986667	2.20505
HP:0000009	Functional abnormality of the bladder	2014	-0.0186391	0.988	2.20066
HP:0012176	Abnormal natural killer cell morphology	47	0.278831	0.018	2.19668
HP:0001915	Aplastic anemia	84	0.197461	0.0146667	2.18512
HP:0100513	Vitamin E deficiency	20	0.488662	0.0233333	2.18125
HP:0030974	Cryptozoospermia	44	0.30256	0.016	2.17919
HP:0006394	Limited pronation/supination of forearm	47	0.262128	0.0173333	2.17872
HP:0000816	Abnormality of Krebs cycle metabolism	26	0.388621	0.02	2.17331
HP:0000086	Ectopic kidney	640	0.0192418	0.0153333	2.17259
HP:0002693	Abnormality of the skull base	1003	-3.97085e-05	0.984667	2.1676
HP:0011275	Recurrent mycobacterium avium complex infections	47	0.278831	0.0186667	2.1667
HP:0000612	Iris coloboma	1519	-0.0119693	0.986667	2.15596
HP:0000035	Abnormality of the testis	5207	-0.0401218	0.980667	2.15113
HP:0000607	Periorbital wrinkles	50	0.247188	0.0213333	2.151
HP:0010626	Anterior pituitary agenesis	53	0.37103	0.024	2.14854
HP:0005092	Streaky metaphyseal sclerosis	46	0.285716	0.018	2.14751
HP:0040065	Abnormal morphology of bones of the upper limbs	2301	-0.0244312	0.988	2.14291
HP:0001135	Chorioretinal dystrophy	78	0.227618	0.0213333	2.14286
HP:0010280	Stomatitis	129	0.12869	0.0166667	2.14253
HP:0000592	Blue sclerae	599	0.019279	0.0186667	2.13963
HP:0004380	Aortic valve calcification	107	0.153305	0.0233333	2.13865
HP:0004397	Ectopic anus	457	0.0327373	0.0166667	2.13774
HP:0010974	Abnormality of myeloid leukocytes	914	0.00744524	0.0186667	2.13755
HP:0004278	Synostosis involving bones of the hand	419	0.0372321	0.0166667	2.13207
HP:0011902	Abnormal hemoglobin	59	0.229698	0.018	2.13017
HP:0003355	Aminoaciduria	464	0.0382894	0.0213333	2.12948
HP:0040070	Abnormality of upper limb bone	3169	-0.0303366	0.982	2.12711
HP:0006101	Finger syndactyly	1466	-0.0131548	0.98	2.12262
HP:0004443	Lambdoidal craniosynostosis	258	0.0622274	0.0206667	2.10624
HP:0000808	Penoscrotal hypospadias	47	0.270853	0.024	2.09728
HP:0012244	Abnormal sex determination	296	0.0552001	0.0226667	2.09602
HP:0010548	Percussion myotonia	38	0.423625	0.0266667	2.08439
HP:0010899	Abnormality of aspartate family amino acid metabolism	167	0.113768	0.0186667	2.08205
HP:0010444	Pulmonary insufficiency	89	0.178646	0.0226667	2.08175
HP:0001562	Oligohydramnios	618	0.0176291	0.0213333	2.08142
HP:0000149	Ovarian gonadoblastoma	267	0.059786	0.022	2.08085
HP:0025430	High-pitched cry	9	0.834886	0.032	2.07992
HP:0002912	Methylmalonic acidemia	71	0.182881	0.024	2.07793
HP:0000282	Facial edema	452	0.0321119	0.0186667	2.07734
HP:0012638	Abnormality of nervous system physiology	15571	-0.0533614	0.978667	2.07732
HP:0000668	Hypodontia	1010	1.25049e-05	0.0186667	2.07577
HP:0025487	Abnormality of bladder morphology	153	0.120716	0.0206667	2.07347
HP:0003409	Distal sensory impairment of all modalities	22	0.51616	0.0306667	2.07216
HP:0000820	Abnormality of the thyroid gland	2154	-0.0224809	0.982667	2.07106
HP:0006984	Distal sensory loss of all modalities	22	0.51616	0.0253333	2.07023
HP:0030680	Abnormality of cardiovascular system morphology	7496	-0.0465391	0.985333	2.06815
HP:0008726	Hypoplasia of the vagina	269	0.059786	0.0186667	2.06692
HP:0000212	Gingival overgrowth	432	0.0426476	0.0226667	2.06175
HP:0002645	Wormian bones	370	0.0556179	0.0166667	2.05905
HP:0011064	Abnormal number of incisors	124	0.141851	0.0213333	2.0553
HP:0009909	Uplifted earlobe	181	0.0919244	0.0173333	2.05411
HP:0001106	Periorbital hyperpigmentation	50	0.247188	0.0253333	2.05401
HP:0100539	Periorbital edema	452	0.0321119	0.0186667	2.05295
HP:0003458	EMG: myopathic abnormalities	145	0.116141	0.0266667	2.0514
HP:0002202	Pleural effusion	166	0.106312	0.0166667	2.04914
HP:0001757	High-frequency sensorineural hearing impairment	12	0.557398	0.0293333	2.04753
HP:0007384	Aberrant melanosome maturation	6	0.928197	0.034	2.04557
HP:0003839	Abnormality of upper limb epiphysis morphology	467	0.0282858	0.026	2.0448
HP:0000402	Stenosis of the external auditory canal	243	0.0810104	0.02	2.04427
HP:0011969	Elevated circulating luteinizing hormone level	356	0.0452178	0.024	2.04377
HP:0025175	Honeycomb lung	32	0.333048	0.0293333	2.04254
HP:0002497	Spastic ataxia	8	0.797465	0.0373333	2.04161
HP:0001167	Abnormality of finger	5880	-0.043511	0.980667	2.04156
HP:0002335	Agenesis of cerebellar vermis	262	0.0721814	0.0213333	2.04091
HP:0003256	Abnormality of the coagulation cascade	113	0.155503	0.0226667	2.03666
HP:0100514	Abnormality of vitamin E metabolism	22	0.446346	0.0253333	2.03408
HP:0002103	Abnormality of the pleura	186	0.0941557	0.0233333	2.03285
HP:0031457	Pulmonary opacity	32	0.333048	0.0246667	2.0288
HP:0001631	Atrial septal defect	2577	-0.0307104	0.98	2.02023
HP:0001000	Abnormality of skin pigmentation	1722	-0.0197399	0.977333	2.01209
HP:0006459	Dorsal subluxation of ulna	86	0.140585	0.0253333	2.00581
HP:0005120	Abnormal cardiac atrium morphology	2581	-0.0300359	0.974	2.00397
HP:0000968	Ectodermal dysplasia	166	0.102475	0.02	2.00367
HP:0002223	Absent eyebrow	125	0.133843	0.028	2.00203
HP:0011849	Abnormal bone ossification	3047	-0.0327748	0.974667	1.99957
HP:0000069	Abnormality of the ureter	2000	-0.0205263	0.974667	1.99862
HP:0011362	Abnormal hair quantity	2763	-0.0295534	0.976	1.99657
HP:0002093	Respiratory insufficiency	2168	-0.0257415	0.982	1.99274
HP:0025389	Pulmonary interstitial high-resolution computed tomography abnormality	32	0.333048	0.0293333	1.99108
HP:0000824	Growth hormone deficiency	456	0.034262	0.0233333	1.98944
HP:0030319	Weakness of facial musculature	630	0.0198832	0.028	1.98816
HP:0025179	Ground-glass opacification on pulmonary HRCT	32	0.333048	0.0293333	1.98615
HP:0007607	Hypohidrotic ectodermal dysplasia	50	0.247188	0.032	1.98457
HP:0000494	Downslanted palpebral fissures	2478	-0.0302349	0.974667	1.9818
HP:0000343	Long philtrum	2015	-0.0248913	0.974667	1.98064
HP:0004712	Renal malrotation	317	0.0543714	0.0266667	1.97922
HP:0005856	Ulnar radial head dislocation	86	0.140585	0.03	1.97633
HP:0025390	Reticular pattern on pulmonary HRCT	32	0.333048	0.036	1.97565
HP:0030830	Rales	32	0.333048	0.0293333	1.97465
HP:0010827	Abnormality of the seventh cranial nerve	625	0.018087	0.0286667	1.97379
HP:0006813	Hemiclonic seizures	62	0.203253	0.032	1.97202
HP:0100238	Synostosis involving bones of the upper limbs	1001	-0.00265562	0.979333	1.9718
HP:0004691	2-3 toe syndactyly	760	0.00425559	0.0253333	1.97035
HP:0011481	Abnormal lacrimal duct morphology	275	0.0610016	0.024	1.96892
HP:0001622	Premature birth	605	0.0180567	0.022	1.96694
HP:0002023	Anal atresia	954	-0.0064718	0.976	1.96272
HP:0005974	Episodic ketoacidosis	88	0.136478	0.028	1.95518
HP:0008440	C1-C2 vertebral abnormality	60	0.189406	0.0293333	1.95381
HP:0011994	Abnormal atrial septum morphology	2578	-0.0312277	0.970667	1.95033
HP:0001763	Pes planus	1565	-0.0173861	0.974667	1.94783
HP:0010438	Abnormal ventricular septum morphology	2921	-0.0334039	0.972667	1.94689
HP:0005968	Temperature instability	12	0.623778	0.0433333	1.94413
HP:0002763	Abnormal cartilage morphology	244	0.0565002	0.028	1.94382
HP:0012870	Vanishing testis	267	0.059786	0.0206667	1.94354
HP:0000159	Abnormality of the lip	5798	-0.0453568	0.974	1.94187
HP:0001789	Hydrops fetalis	149	0.10775	0.0213333	1.94124
HP:0005924	Abnormality of the epiphyses of the hand	461	0.0254233	0.0293333	1.93671
HP:0030345	Abnormal circulating luteinizing hormone level	387	0.0318489	0.028	1.93582
HP:0002250	Abnormality of the large intestine	832	0.00040521	0.0253333	1.93459
HP:0011883	Abnormal platelet granules	15	0.609852	0.04	1.93447
HP:0002977	Aplasia/Hypoplasia involving the central nervous system	7061	-0.0472355	0.973333	1.93242
HP:0002511	Alzheimer disease	11	0.608228	0.0353333	1.92986
HP:0001911	Abnormality of granulocytes	846	0.00107083	0.0246667	1.92789
HP:0008232	Elevated circulating follicle stimulating hormone level	365	0.0353208	0.0246667	1.92628
HP:0000478	Abnormality of the eye	12658	-0.0534509	0.975333	1.9246
HP:0010628	Facial palsy	625	0.018087	0.0373333	1.91968
HP:0001063	Acrocyanosis	129	0.111421	0.0353333	1.918
HP:0002398	Degeneration of anterior horn cells	85	0.169057	0.026	1.91699
HP:0100540	Palpebral edema	396	0.0303629	0.0293333	1.91349
HP:0200102	Sparse or absent eyelashes	401	0.0345064	0.0333333	1.91172
HP:0002015	Dysphagia	1626	-0.0220167	0.977333	1.90791
HP:0010299	Abnormality of dentin	10	0.665949	0.0406667	1.90317
HP:0040052	Abnormality of lower eyelashes	10	0.495163	0.034	1.90242
HP:0003654	Reduced dihydropyrimidine dehydrogenase activity	98	0.127481	0.0286667	1.90223
HP:0002240	Hepatomegaly	1424	-0.0165111	0.971333	1.89834
HP:0001639	Hypertrophic cardiomyopathy	665	0.00795329	0.0266667	1.89805
HP:0001874	Abnormality of neutrophils	750	0.00751161	0.028	1.89756
HP:0002292	Frontal balding	15	0.423633	0.042	1.89749
HP:0012229	CSF pleocytosis	47	0.249472	0.0333333	1.89327
HP:0000733	Stereotypy	1005	-0.00678881	0.972	1.89041
HP:0008011	Peripheral opacification of the cornea	41	0.240734	0.04	1.88924
HP:0001126	Cryptophthalmos	10	0.495163	0.0406667	1.88717
HP:0100538	Abnormality of the supraorbital ridges	1027	-0.0116942	0.972667	1.88564
HP:0001786	Narrow foot	100	0.133413	0.0306667	1.88233
HP:0010901	Abnormality of methionine metabolism	163	0.0949077	0.0293333	1.88222
HP:0002376	Developmental regression	1077	-0.0116615	0.968667	1.88131
HP:0007592	Aplasia/Hypoplastia of the eccrine sweat glands	43	0.246576	0.0353333	1.88113
HP:0005146	Cardiac valve calcification	114	0.119781	0.0273333	1.87999
HP:0100678	Premature skin wrinkling	291	0.0451362	0.032	1.87566
HP:0002600	Hyporeflexia of lower limbs	37	0.347543	0.0353333	1.87144
HP:0007411	Hypoplastic-absent sebaceous glands	43	0.246576	0.0346667	1.86729
HP:0003551	Difficulty climbing stairs	71	0.219762	0.0413333	1.86505
HP:0004440	Coronal craniosynostosis	338	0.03532	0.0373333	1.86497
HP:0000446	Narrow nasal bridge	235	0.0650254	0.034	1.86306
HP:0009804	Reduced number of teeth	1796	-0.0236408	0.975333	1.85856
HP:0000174	Abnormality of the palate	5273	-0.0452967	0.973333	1.85416
HP:0011830	Abnormality of oral mucosa	919	-0.00535506	0.962	1.85301
HP:0000703	Dentinogenesis imperfecta	10	0.665949	0.0473333	1.85062
HP:0002037	Inflammation of the large intestine	79	0.157758	0.0353333	1.85001
HP:0008357	Reduced factor XIII activity	13	0.512499	0.044	1.84581
HP:0006802	Abnormal anterior horn cell morphology	86	0.169057	0.0393333	1.84553
HP:0006817	Aplasia/Hypoplasia of the cerebellar vermis	1434	-0.0205076	0.963333	1.8451
HP:0000653	Sparse eyelashes	328	0.0413316	0.0333333	1.84387
HP:0009179	Deviation of the 5th finger	2092	-0.0283574	0.966667	1.84338
HP:0007776	Sparse lower eyelashes	10	0.495163	0.0473333	1.83914
HP:0012245	Sex reversal	270	0.048231	0.034	1.83709
HP:0001627	Abnormal heart morphology	5789	-0.0459243	0.963333	1.83617
HP:0002751	Kyphoscoliosis	645	0.00799457	0.032	1.83519
HP:0002089	Pulmonary hypoplasia	692	0.000746567	0.0353333	1.83436
HP:0000980	Pallor	407	0.0232004	0.036	1.83278
HP:0002363	Abnormality of brainstem morphology	384	0.0324037	0.0353333	1.83269
HP:0030346	Abnormal circulating follicle-stimulating hormone level	396	0.0229771	0.034	1.83088
HP:0000923	Beaded ribs	16	0.434324	0.0433333	1.82605
HP:0100779	Urogenital sinus anomaly	296	0.0458894	0.0326667	1.82391
HP:0000846	Adrenal insufficiency	627	0.0060869	0.0273333	1.82359
HP:0008509	Aged leonine appearance	10	0.495163	0.0446667	1.82108
HP:0003235	Hypermethioninemia	105	0.132782	0.0353333	1.82031
HP:0012531	Pain	2471	-0.0315939	0.962667	1.81986
HP:0004209	Clinodactyly of the 5th finger	2017	-0.0277435	0.967333	1.81896
HP:0004337	Abnormality of amino acid metabolism	816	0.000220874	0.0366667	1.81828
HP:0003785	Decreased CSF homovanillic acid	10	0.667785	0.052	1.81303
HP:0001876	Pancytopenia	253	0.0486523	0.0333333	1.81295
HP:0011328	Abnormality of fontanelles	1172	-0.0140121	0.966	1.80641
HP:0010803	Everted upper lip vermilion	63	0.185715	0.036	1.80394
HP:0003330	Abnormal bone structure	3238	-0.0392954	0.964	1.79989
HP:0000961	Cyanosis	196	0.0676144	0.0446667	1.7996
HP:0002933	Ventral hernia	10	0.495163	0.0406667	1.79955
HP:0012312	Monocytopenia	50	0.214519	0.044	1.79559
HP:0001319	Neonatal hypotonia	753	-0.00128529	0.961333	1.79537
HP:0005026	Mesomelic/rhizomelic limb shortening	87	0.133431	0.0426667	1.79215
HP:0002062	Morphological abnormality of the pyramidal tract	259	0.0486563	0.036	1.79138
HP:0000706	Unerupted tooth	45	0.248614	0.0486667	1.79075
HP:0010702	Increased antibody level in blood	243	0.054148	0.04	1.78856
HP:0011026	Aplasia/Hypoplasia of the vagina	360	0.0274441	0.038	1.78558
HP:0010993	Abnormality of the cerebral subcortex	3748	-0.0385945	0.960667	1.78545
HP:0001649	Tachycardia	313	0.0437797	0.038	1.78122
HP:0025133	Abnormal serum estradiol	300	0.0374662	0.0366667	1.7794
HP:0006483	Abnormal number of teeth	1983	-0.0294551	0.963333	1.77731
HP:0003563	Decreased circulating low-density lipoprotein levels	20	0.499118	0.0413333	1.77612
HP:0003799	Marked delay in bone age	45	0.328849	0.046	1.77341
HP:0100724	Hypercoagulability	55	0.199778	0.048	1.76522
HP:0006315	Single median maxillary incisor	88	0.147532	0.0386667	1.76518
HP:0011121	Abnormality of skin morphology	8527	-0.0524778	0.955333	1.76381
HP:0025015	Abnormal vascular morphology	4194	-0.0431516	0.962667	1.76118
HP:0003549	Abnormality of connective tissue	6251	-0.0487314	0.961333	1.75976
HP:0100874	Thick hair	96	0.13588	0.0413333	1.75659
HP:0011224	Ablepharon	10	0.495163	0.0486667	1.75329
HP:0003308	Cervical subluxation	53	0.184139	0.052	1.74094
HP:0006094	Finger joint hypermobility	50	0.219501	0.046	1.74077
HP:0011822	Broad chin	124	0.0881029	0.0453333	1.73604
HP:0100697	Neurofibrosarcoma	14	0.45328	0.0513333	1.73431
HP:0000164	Abnormality of the dentition	5113	-0.0464491	0.956667	1.73157
HP:0006248	Limited wrist movement	99	0.118229	0.044	1.73065
HP:0002334	Abnormality of the cerebellar vermis	1485	-0.0230117	0.956667	1.72975
HP:0010576	Intracranial cystic lesion	1004	-0.0125549	0.960667	1.7296
HP:0008214	Decreased serum estradiol	300	0.0374662	0.04	1.72618
HP:0030724	Central nervous system cyst	1004	-0.0125549	0.95	1.7228
HP:0025132	Abnormal circulating estrogen level	300	0.0374662	0.0486667	1.72196
HP:0025031	Abnormality of the digestive system	10233	-0.0537158	0.956667	1.72
HP:0000977	Soft skin	311	0.0334752	0.0453333	1.71745
HP:0012310	Abnormal monocyte count	55	0.180395	0.0433333	1.71437
HP:0009926	Epiphora	10	0.639769	0.0473333	1.71231
HP:0012045	Retinal flecks	25	0.371765	0.0546667	1.70933
HP:0001654	Abnormal heart valve morphology	1755	-0.0261392	0.949333	1.70863
HP:0005917	Supernumerary metacarpal bones	96	0.114376	0.0493333	1.70489
HP:0000917	Superior pectus carinatum	14	0.45328	0.05	1.70418
HP:0003028	Abnormality of the ankles	253	0.0536519	0.0453333	1.69943
HP:0007308	Extrapyramidal dyskinesia	105	0.103794	0.0446667	1.69921
HP:0002795	Functional respiratory abnormality	4258	-0.0437664	0.950667	1.69765
HP:0000925	Abnormality of the vertebral column	5867	-0.048316	0.952667	1.69743
HP:0000951	Abnormality of the skin	9006	-0.0529113	0.956	1.69307
HP:0007400	Irregular hyperpigmentation	534	0.00870594	0.044	1.69238
HP:0000133	Gonadal dysgenesis	321	0.0293788	0.0493333	1.69206
HP:0012144	Abnormality monocyte morphology	55	0.180395	0.048	1.69138
HP:0000965	Cutis marmorata	782	-0.00914391	0.952667	1.69113
HP:0006256	Abnormality of hand joint mobility	50	0.219501	0.0526667	1.69061
HP:0000853	Goiter	243	0.0601449	0.0493333	1.68758
HP:0012202	Increased serum bile acid concentration	10	0.554031	0.0513333	1.6873
HP:0010529	Echolalia	277	0.0474002	0.0493333	1.68554
HP:0012301	Type II transferrin isoform profile	28	0.321339	0.056	1.68509
HP:0030962	Abnormal morphology of the great vessels	3482	-0.0412794	0.954667	1.68458
HP:0003251	Male infertility	382	0.0179325	0.0526667	1.68445
HP:0001274	Agenesis of corpus callosum	1779	-0.0288887	0.953333	1.68441
HP:0004979	Metaphyseal sclerosis	62	0.170041	0.0513333	1.68366
HP:0500005	Anal pain	33	0.244128	0.054	1.67794
HP:0000062	Ambiguous genitalia	588	-0.00139202	0.951333	1.67701
HP:0000177	Abnormality of upper lip	4626	-0.0458294	0.953333	1.67327
HP:0200025	Mandibular pain	33	0.244128	0.0566667	1.67204
HP:0000915	Pectus excavatum of inferior sternum	14	0.45328	0.0673333	1.6711
HP:0100759	Clubbing of fingers	39	0.225335	0.052	1.67102
HP:0030984	Abnormal serum bile acid concentration	10	0.554031	0.0633333	1.66352
HP:0000410	Mixed hearing impairment	277	0.0487942	0.048	1.66258
HP:0001933	Subcutaneous hemorrhage	722	-0.00240977	0.942	1.66218
HP:0100763	Abnormality of the lymphatic system	2429	-0.0357304	0.95	1.66038
HP:0004341	Abnormality of vitamin B12 metabolism	96	0.124326	0.0573333	1.65985
HP:0012110	Hypoplasia of the pons	166	0.0666412	0.046	1.65677
HP:0006580	Portal fibrosis	74	0.132353	0.0466667	1.65513
HP:0002019	Constipation	1714	-0.0295562	0.954	1.65384
HP:0040168	Focal seizures, afebril	33	0.244128	0.056	1.65074
HP:0005019	Diaphyseal thickening	119	0.0871646	0.0486667	1.65043
HP:0007550	Hypohidrosis or hyperhidrosis	798	-0.00625417	0.946667	1.64818
HP:0001218	Autoamputation	89	0.135649	0.0453333	1.64697
HP:0010076	Aplasia/Hypoplasia of the distal phalanx of the hallux	26	0.289233	0.05	1.64658
HP:0003561	Birth length less than 3rd percentile	10	0.582954	0.0633333	1.64585
HP:0007190	Neuronal loss in the cerebral cortex	7	0.599453	0.0606667	1.64154
HP:0006466	Ankle contracture	80	0.123245	0.0506667	1.64031
HP:0003196	Short nose	1844	-0.0306699	0.958	1.6392
HP:0006443	Patellar aplasia	179	0.0614054	0.0573333	1.63731
HP:0004354	Abnormality of carboxylic acid metabolism	898	-0.0131029	0.943333	1.63448
HP:0100817	Renovascular hypertension	47	0.263541	0.0586667	1.63429
HP:0200026	Ocular pain	35	0.22342	0.0573333	1.63106
HP:0000239	Large fontanelles	1061	-0.0182836	0.946	1.62739
HP:0001059	Pterygium	308	0.0284342	0.052	1.61989
HP:0025032	Abnormality of digestive system physiology	7325	-0.0524212	0.952	1.61764
HP:0002349	Focal seizures without impairment of consciousness or awareness	47	0.178377	0.0573333	1.61615
HP:0008730	Female external genitalia in individual with 46,XY karyotype	324	0.0230775	0.0593333	1.6161
HP:0002561	Absent nipple	98	0.107553	0.0586667	1.61609
HP:0011354	Generalized abnormality of skin	3610	-0.0418357	0.945333	1.61557
HP:0008665	Clitoral hypertrophy	451	0.00504918	0.0453333	1.60931
HP:0040264	Jaw pain	33	0.244128	0.0586667	1.60905
HP:0001272	Cerebellar atrophy	1055	-0.0200479	0.952667	1.6072
HP:0001780	Abnormality of toe	3923	-0.0447688	0.948667	1.60662
HP:0002027	Abdominal pain	971	-0.0173048	0.944	1.60501
HP:0030951	Skeletal muscle fibrosis	24	0.390788	0.0626667	1.60339
HP:0000030	Testicular gonadoblastoma	317	0.0225944	0.0526667	1.60318
HP:0001226	Acral ulceration and osteomyelitis leading to autoamputation of digits	28	0.310383	0.0586667	1.60193
HP:0001629	Ventricular septal defect	2847	-0.0413891	0.946667	1.59874
HP:0002527	Falls	113	0.0908568	0.0526667	1.59723
HP:0001256	Intellectual disability, mild	1122	-0.0222209	0.944	1.5861
HP:0002904	Hyperbilirubinemia	309	0.0268085	0.06	1.58486
HP:0000939	Osteoporosis	1466	-0.0276657	0.946667	1.58307
HP:0012086	Abnormal urinary color	28	0.253331	0.0613333	1.58153
HP:0010990	Abnormality of the common coagulation pathway	57	0.165375	0.0606667	1.58117
HP:0025429	Abnormal cry	220	0.0518973	0.0606667	1.57854
HP:0011031	Abnormality of iron homeostasis	76	0.137143	0.058	1.57346
HP:0003710	Exercise-induced muscle cramps	10	0.56281	0.0613333	1.56947
HP:0040180	Hyperkeratosis pilaris	8	0.529565	0.068	1.56063
HP:0000015	Bladder diverticulum	89	0.145525	0.066	1.55844
HP:0001844	Abnormality of the hallux	1146	-0.0227165	0.935333	1.55725
HP:0000378	Cupped ear	392	0.0180764	0.0533333	1.55631
HP:0004340	Abnormality of vitamin B metabolism	137	0.0826376	0.0633333	1.55178
HP:0001928	Abnormality of coagulation	395	0.0125405	0.0606667	1.54795
HP:0010177	Osteolytic defects of the phalanges of the toes	53	0.162791	0.0626667	1.54776
HP:0000868	Decreased fertility in females	308	0.0214351	0.0666667	1.54592
HP:0003555	Muscle fiber splitting	65	0.181575	0.0686667	1.54575
HP:0002242	Abnormality of the intestine	2675	-0.0398525	0.943333	1.5443
HP:0010464	Streak ovary	363	0.0108841	0.0673333	1.53834
HP:0000288	Abnormality of the philtrum	3712	-0.0465369	0.931333	1.5364
HP:0004782	Hypotrichosis of the scalp	25	0.286332	0.078	1.53474
HP:0007361	Abnormality of the pons	177	0.0569905	0.0706667	1.53446
HP:0010557	Overlapping fingers	104	0.0861529	0.0626667	1.53329
HP:0012639	Abnormality of nervous system morphology	12760	-0.0578407	0.94	1.53214
HP:0012189	Hodgkin lymphoma	10	0.40439	0.0626667	1.53088
HP:0030402	Abnormal platelet aggregation	85	0.11623	0.0693333	1.52393
HP:0005222	Bowel diverticulosis	90	0.129069	0.0666667	1.52315
HP:0010864	Intellectual disability, severe	1228	-0.0227551	0.938667	1.52039
HP:0007994	Peripheral visual field loss	74	0.113216	0.076	1.51596
HP:0004923	Hyperphenylalaninemia	13	0.402932	0.0686667	1.51139
HP:0040253	Increased size of the clitoris	451	0.00504918	0.0706667	1.50887
HP:0001958	Nonketotic hypoglycemia	23	0.275834	0.07	1.50845
HP:0002980	Femoral bowing	250	0.0344691	0.066	1.50798
HP:0003828	Variable expressivity	1374	-0.0271683	0.939333	1.50469
HP:0009816	Lower limb undergrowth	93	0.085375	0.0693333	1.50281
HP:0100957	Abnormality of the renal medulla	231	0.0381498	0.0693333	1.50027
HP:0010788	Testicular neoplasm	361	0.00908965	0.0686667	1.49774
HP:0009025	Increased connective tissue	58	0.185513	0.074	1.49718
HP:0040252	Abnormal size of the clitoris	451	0.00504918	0.0706667	1.497
HP:0012575	Abnormality of the nephron	795	-0.0168249	0.929333	1.49673
HP:0000539	Abnormality of refraction	2834	-0.0418803	0.932667	1.49657
HP:0002299	Brittle hair	140	0.0669594	0.0633333	1.49649
HP:0001842	Foot acroosteolysis	53	0.162791	0.0806667	1.49255
HP:0011157	Auras	47	0.178377	0.068	1.49067
HP:0000978	Bruising susceptibility	481	0.00611767	0.0646667	1.48996
HP:0000113	Polycystic kidney dysplasia	209	0.0512228	0.0713333	1.48944
HP:0100491	Abnormality of lower limb joint	2786	-0.0410232	0.917333	1.48242
HP:0100848	Neoplasm of the male external genitalia	361	0.00908965	0.0773333	1.48064
HP:0011962	Obstructive azoospermia	58	0.144243	0.0793333	1.47601
HP:0011898	Abnormality of circulating fibrinogen	30	0.239862	0.072	1.4743
HP:0007373	Motor neuron atrophy	604	-0.00373577	0.931333	1.47264
HP:0001776	Bilateral talipes equinovarus	8	0.52012	0.078	1.47117
HP:0010919	Abnormality of homocysteine metabolism	65	0.152428	0.0753333	1.46644
HP:0000548	Cone/cone-rod dystrophy	92	0.104064	0.0753333	1.4642
HP:0012040	Corneal stromal edema	11	0.428439	0.0833333	1.46385
HP:0000032	Abnormality of male external genitalia	5866	-0.0529527	0.928667	1.4629
HP:0003712	Skeletal muscle hypertrophy	1082	-0.0262863	0.926667	1.46199
HP:0000561	Absent eyelashes	30	0.249763	0.0813333	1.45798
HP:0009126	Increased adipose tissue	12	0.462831	0.0826667	1.45726
HP:0025276	Abnormality of skin adnexa physiology	831	-0.0196434	0.927333	1.45622
HP:0000100	Nephrotic syndrome	942	-0.0238922	0.918667	1.45595
HP:0001636	Tetralogy of Fallot	1389	-0.0315451	0.926	1.45323
HP:0009891	Underdeveloped supraorbital ridges	824	-0.0209281	0.928667	1.45307
HP:0100797	Toenail dysplasia	75	0.14316	0.0746667	1.44961
HP:0001563	Fetal polyuria	26	0.229068	0.0753333	1.44567
HP:0003540	Impaired platelet aggregation	85	0.11623	0.0726667	1.44362
HP:0003496	Increased IgM level	84	0.106571	0.0813333	1.4436
HP:0010679	Elevated tissue non-specific alkaline phosphatase	32	0.252232	0.0773333	1.44335
HP:0031654	Abnormal pulmonary valve physiology	743	-0.0143752	0.93	1.44015
HP:0000006	Autosomal dominant inheritance	11914	-0.0582607	0.926	1.4401
HP:0003272	Abnormality of the hip bone	2731	-0.0438062	0.923333	1.43936
HP:0001799	Short nail	28	0.238838	0.0833333	1.43829
HP:0003547	Shoulder girdle muscle weakness	66	0.131773	0.0806667	1.43177
HP:0001009	Telangiectasia	539	-0.00622256	0.928667	1.43151
HP:0001974	Leukocytosis	377	0.00744335	0.078	1.42971
HP:0001088	Brushfield spots	133	0.060542	0.08	1.42509
HP:0012758	Neurodevelopmental delay	8973	-0.0563952	0.917333	1.42477
HP:0002156	Homocystinuria	65	0.152428	0.084	1.42432
HP:0004552	Scarring alopecia of scalp	19	0.296603	0.082	1.42359
HP:0006380	Knee flexion contracture	170	0.0453142	0.0686667	1.42301
HP:0012864	Abnormal sperm morphology	7	0.533379	0.0853333	1.41836
HP:0011900	Hypofibrinogenemia	30	0.239862	0.0793333	1.41792
HP:0000119	Abnormality of the genitourinary system	10295	-0.0582074	0.931333	1.41692
HP:0007705	Corneal degeneration	11	0.428439	0.0893333	1.41654
HP:0001438	Abnormality of abdomen morphology	2040	-0.0390344	0.914	1.41589
HP:0002916	Abnormality of chromosome segregation	102	0.0832073	0.086	1.415
HP:0000290	Abnormality of the forehead	4966	-0.0518374	0.925333	1.40792
HP:0012143	Abnormal megakaryocyte morphology	57	0.139738	0.0866667	1.40612
HP:0003207	Arterial calcification	135	0.0618595	0.08	1.40579
HP:0012039	Descemet Membrane Folds	11	0.428439	0.0853333	1.40344
HP:0000979	Purpura	184	0.0431444	0.0806667	1.40051
HP:0004934	Vascular calcification	135	0.0618595	0.08	1.39796
HP:0001310	Dysmetria	827	-0.020768	0.907333	1.39793
HP:0011030	Abnormality of transition element cation homeostasis	78	0.114948	0.0846667	1.39726
HP:0002982	Tibial bowing	347	0.00673407	0.0853333	1.39304
HP:0005387	Combined immunodeficiency	181	0.0491873	0.0793333	1.38897
HP:0010543	Opsoclonus	38	0.169563	0.09	1.38803
HP:0010978	Abnormality of immune system physiology	4784	-0.0493289	0.915333	1.38786
HP:0010103	Short distal phalanx of hallux	13	0.403352	0.0946667	1.38389
HP:0011927	Short digit	4075	-0.0501252	0.919333	1.38348
HP:0001710	Conotruncal defect	1417	-0.0347428	0.922667	1.38131
HP:0000307	Pointed chin	728	-0.0196873	0.91	1.37946
HP:0000096	Glomerulosclerosis	333	0.00694458	0.0846667	1.37798
HP:0002342	Intellectual disability, moderate	770	-0.0171924	0.911333	1.3773
HP:0000347	Micrognathia	3633	-0.0471152	0.904667	1.37588
HP:0008209	Premature ovarian insufficiency	235	0.0269683	0.0873333	1.37396
HP:0009743	Distichiasis	22	0.301996	0.100667	1.37197
HP:0008843	Hip osteoarthritis	32	0.195903	0.092	1.37186
HP:0040080	Anteverted ears	19	0.316432	0.09	1.3718
HP:0006160	Irregular metacarpals	13	0.403352	0.0913333	1.37167
HP:0002088	Abnormal lung morphology	3850	-0.0470581	0.912667	1.37117
HP:0005944	Bilateral lung agenesis	14	0.364163	0.0946667	1.37063
HP:0002154	Hyperglycinemia	26	0.205426	0.0973333	1.36771
HP:0011875	Abnormal platelet morphology	77	0.109332	0.0866667	1.36743
HP:0012863	Abnormal male germ cell morphology	7	0.533379	0.0966667	1.36248
HP:0001406	Intrahepatic cholestasis	47	0.142193	0.0946667	1.36169
HP:0010893	Abnormality of phenylalanine metabolism	15	0.30123	0.1	1.35879
HP:0011068	Odontoma	11	0.354824	0.0926667	1.35768
HP:0002661	Painless fractures due to injury	56	0.134058	0.0893333	1.35653
HP:0006703	Aplasia/Hypoplasia of the lungs	747	-0.0191506	0.910667	1.35649
HP:0012614	Abnormal urine cytology	354	0.00607028	0.0926667	1.3503
HP:0006595	Scapulohumeral synostosis	10	0.467343	0.096	1.34276
HP:0002205	Recurrent respiratory infections	1666	-0.0367379	0.904667	1.34207
HP:0025408	Abnormal spleen morphology	1676	-0.0353643	0.906	1.34205
HP:0000150	Gonadoblastoma	396	-0.00440929	0.908667	1.3413
HP:0003529	Parathormone-independent increased renal tubular calcium reabsorption	8	0.520976	0.102	1.33807
HP:0003127	Hypocalciuria	12	0.520976	0.0993333	1.33634
HP:0002017	Nausea and vomiting	1652	-0.0370598	0.91	1.33602
HP:0008785	Delayed ossification of pubic rami	10	0.467343	0.102667	1.32941
HP:0040290	Abnormality of skeletal muscles	2806	-0.0451687	0.902667	1.32731
HP:0000579	Nasolacrimal duct obstruction	242	0.0310372	0.088	1.32658
HP:0000097	Focal segmental glomerulosclerosis	321	0.00434408	0.0846667	1.32651
HP:0007479	Congenital nonbullous ichthyosiform erythroderma	13	0.331922	0.104	1.32314
HP:0002077	Migraine with aura	47	0.142516	0.096	1.32242
HP:0010981	Hypolipoproteinemia	67	0.108464	0.0966667	1.32192
HP:0005830	Flexion contracture of toe	162	0.0389071	0.0926667	1.32032
HP:0100719	Lens coloboma	11	0.354824	0.107333	1.31726
HP:0002918	Hypermagnesemia	8	0.520976	0.0986667	1.31668
HP:0004311	Abnormal macrophage morphology	65	0.115321	0.096	1.31662
HP:0002421	Poor head control	86	0.0874428	0.0986667	1.31548
HP:0002167	Neurological speech impairment	4586	-0.0507835	0.899333	1.31463
HP:0040126	Abnormal vitamin B12 level	81	0.103086	0.0973333	1.31458
HP:0000811	Abnormal external genitalia	5918	-0.0539491	0.91	1.3137
HP:0003088	Premature osteoarthritis	25	0.233433	0.106667	1.31318
HP:0012862	Abnormal germ cell morphology	7	0.533379	0.0953333	1.31299
HP:0200149	CSF lymphocytic pleiocytosis	18	0.264573	0.100667	1.31086
HP:0008401	Onychogryposis of toenails	13	0.342738	0.0986667	1.30933
HP:0000718	Aggressive behavior	1040	-0.0256884	0.906	1.30643
HP:0012733	Macule	615	-0.0133325	0.904	1.30561
HP:0002367	Visual hallucinations	84	0.0819327	0.102667	1.30476
HP:0000418	Narrow nasal ridge	11	0.331587	0.105333	1.30462
HP:0011076	Abnormality of premolar	11	0.354824	0.104	1.30306
HP:0012373	Abnormal eye physiology	10249	-0.0588532	0.906667	1.30113
HP:0000422	Abnormality of the nasal bridge	6041	-0.0543832	0.904	1.30094
HP:0000953	Hyperpigmentation of the skin	725	-0.0216637	0.891333	1.29939
HP:0002450	Abnormal motor neuron morphology	729	-0.0205651	0.905333	1.29834
HP:0011051	Agenesis of premolar	11	0.354824	0.0973333	1.29812
HP:0001824	Weight loss	875	-0.0249788	0.906	1.29799
HP:0003445	EMG: neuropathic changes	157	0.0477825	0.096	1.29753
HP:0100492	Joint contractures involving the joints of the feet	162	0.0389071	0.104667	1.29574
HP:0011390	Morphological abnormality of the inner ear	363	0.00806193	0.1	1.29466
HP:0000336	Prominent supraorbital ridges	203	0.0281202	0.0986667	1.2918
HP:0008496	Multiple rows of eyelashes	22	0.301996	0.0946667	1.29112
HP:0007787	Posterior subcapsular cataract	114	0.0664686	0.109333	1.28924
HP:0003271	Visceromegaly	1834	-0.0408977	0.902667	1.2889
HP:0000790	Hematuria	354	0.00607028	0.105333	1.28763
HP:0002536	Abnormal cortical gyration	1017	-0.0264631	0.895333	1.28337
HP:0010461	Abnormality of the male genitalia	6034	-0.0547774	0.886667	1.28312
HP:0000300	Oval face	168	0.022508	0.100667	1.28303
HP:0000091	Abnormality of the renal tubule	308	0.00904606	0.102667	1.2821
HP:0011966	Elevated plasma citrulline	30	0.199316	0.108667	1.28029
HP:0001419	X-linked recessive inheritance	810	-0.0247671	0.907333	1.27944
HP:0004970	Ascending tubular aorta aneurysm	34	0.218479	0.100667	1.27733
HP:0012372	Abnormal eye morphology	10750	-0.0600976	0.886	1.27487
HP:0002257	Chronic rhinitis	45	0.125318	0.107333	1.27337
HP:0000654	Decreased light- and dark-adapted electroretinogram amplitude	9	0.360996	0.115333	1.27278
HP:0000568	Microphthalmia	1728	-0.0409465	0.891333	1.27192
HP:0004429	Recurrent viral infections	103	0.0691156	0.113333	1.26978
HP:0011372	Aplasia of the inner ear	11	0.354824	0.1	1.26861
HP:0011360	Acquired abnormal hair pattern	20	0.247899	0.114667	1.26699
HP:0009118	Aplasia/Hypoplasia of the mandible	3657	-0.0488606	0.892	1.26633
HP:0002486	Myotonia	61	0.147672	0.108	1.2657
HP:0100512	Vitamin D deficiency	45	0.140251	0.104667	1.26486
HP:0031353	Otitis media with effusion	11	0.354824	0.106667	1.26325
HP:0011947	Respiratory tract infection	1819	-0.0395329	0.902	1.26248
HP:0030236	Abnormality of muscle size	2900	-0.0468793	0.899333	1.26006
HP:0001445	Abnormality of the hip-girdle musculature	79	0.0957999	0.104	1.2588
HP:0001357	Plagiocephaly	774	-0.0235435	0.898667	1.25575
HP:0003739	Myoclonic spasms	8	0.38013	0.102	1.25426
HP:0001583	Rotary nystagmus	51	0.105998	0.106667	1.25348
HP:0001469	Abnormality of the musculature of the pelvis	79	0.0957999	0.112	1.25178
HP:0040160	Generalized osteoporosis	129	0.0417462	0.102667	1.25147
HP:0012315	Histiocytoma	27	0.180946	0.112	1.2509
HP:0001848	Calcaneovalgus deformity	11	0.323545	0.109333	1.24606
HP:0011266	Microtia, first degree	12	0.354824	0.103333	1.24593
HP:0005547	Myeloproliferative disorder	114	0.0583791	0.108	1.24522
HP:0009602	Abnormality of thumb phalanx	1152	-0.0326368	0.898667	1.24486
HP:0007979	Gaze-evoked horizontal nystagmus	13	0.296417	0.106667	1.24294
HP:0009116	Aplasia/Hypoplasia involving bones of the skull	3694	-0.0508564	0.894667	1.24136
HP:0031481	Abnormal mitral valve physiology	1164	-0.0338556	0.890667	1.2408
HP:0011505	Cystoid macular edema	18	0.259797	0.121333	1.23599
HP:0100511	Abnormality of vitamin D metabolism	45	0.140251	0.106	1.2359
HP:0008119	Deformed tarsal bones	11	0.323545	0.116	1.23393
HP:0007856	Punctate opacification of the cornea	7	0.457062	0.12	1.23226
HP:0100508	Abnormality of vitamin metabolism	217	0.0252186	0.103333	1.23225
HP:0011078	Abnormality of canine	11	0.354824	0.12	1.22819
HP:0009937	Facial hirsutism	11	0.324276	0.120667	1.22798
HP:0003145	Decreased adenosylcobalamin	63	0.0997925	0.110667	1.22657
HP:0003112	Abnormality of serum amino acid levels	109	0.0669678	0.11	1.22464
HP:0001006	Hypotrichosis	290	0.0137847	0.113333	1.22366
HP:0011733	Abnormality of adrenal physiology	753	-0.0252663	0.891333	1.22363
HP:0002058	Myopathic facies	207	0.0242658	0.114667	1.22296
HP:0010322	Abnormality of the 5th toe	678	-0.0221958	0.884	1.22285
HP:0000652	Lower eyelid coloboma	67	0.0730587	0.12	1.22157
HP:0002073	Progressive cerebellar ataxia	177	0.0257671	0.122	1.22038
HP:0000158	Macroglossia	830	-0.0258461	0.887333	1.21896
HP:0009890	High anterior hairline	377	-0.00508888	0.885333	1.21802
HP:0001596	Alopecia	747	-0.0216223	0.886	1.21458
HP:0004097	Deviation of finger	2539	-0.0461243	0.888667	1.21001
HP:0030498	Macular thickening	22	0.211369	0.116667	1.20943
HP:0040049	Macular edema	22	0.211369	0.119333	1.20864
HP:0004353	Abnormality of pyrimidine metabolism	124	0.0414469	0.113333	1.20722
HP:0006485	Agenesis of incisor	47	0.12328	0.116	1.20713
HP:0011034	Amyloidosis	7	0.473474	0.114	1.20321
HP:0012374	Abnormal globe morphology	10750	-0.0600976	0.889333	1.20317
HP:0009939	Mandibular aplasia	13	0.308865	0.130667	1.20181
HP:0008193	Primary gonadal insufficiency	295	-0.001597	0.883333	1.20023
HP:0010310	Chylothorax	60	0.100645	0.117333	1.1995
HP:0005343	Hypoplasia of the bladder	11	0.324276	0.116667	1.19675
HP:0009484	Deviation of the hand or of fingers of the hand	2556	-0.0471026	0.881333	1.19209
HP:0006121	Acral ulceration leading to autoamputation of digits	49	0.113391	0.114667	1.19193
HP:0005855	Multiple prenatal fractures	40	0.135989	0.122667	1.19162
HP:0011512	Hyperpigmentation of the fundus	12	0.262372	0.121333	1.19155
HP:0008216	Adrenal gland dysgenesis	11	0.324276	0.113333	1.19087
HP:0010760	Absent toe	766	-0.0270952	0.875333	1.19023
HP:0000238	Hydrocephalus	1688	-0.0416079	0.877333	1.18906
HP:0000262	Turricephaly	300	-0.00223206	0.868667	1.18797
HP:0002593	Intestinal lymphangiectasia	28	0.210461	0.118667	1.18726
HP:0003749	Pelvic girdle muscle weakness	79	0.0957999	0.126667	1.1855
HP:0000270	Delayed cranial suture closure	801	-0.0283163	0.884	1.18427
HP:0007937	Reticular pigmentary degeneration	12	0.262372	0.122	1.18375
HP:0010497	Sirenomelia	40	0.125916	0.118	1.18324
HP:0000341	Narrow forehead	658	-0.0218256	0.878	1.18179
HP:0011915	Cardiovascular calcification	142	0.0386119	0.120667	1.18124
HP:0003791	Deposits immunoreactive to beta-amyloid protein	20	0.308336	0.124	1.17933
HP:0009704	Chronic CSF lymphocytosis	16	0.289953	0.117333	1.17666
HP:0001290	Generalized hypotonia	3766	-0.0515851	0.876	1.17639
HP:0010459	True hermaphroditism	154	0.0326182	0.119333	1.17625
HP:0001852	Sandal gap	600	-0.0217083	0.876667	1.17445
HP:0040019	Finger clinodactyly	2205	-0.0450058	0.88	1.17412
HP:0004323	Abnormality of body weight	6307	-0.0572171	0.882667	1.1722
HP:0001258	Spastic paraplegia	337	-0.00412066	0.879333	1.17205
HP:0001055	Erysipelas	27	0.190627	0.122	1.17192
HP:0011743	Adrenal gland agenesis	11	0.324276	0.126	1.17019
HP:0000349	Widow's peak	122	0.0480006	0.126667	1.16953
HP:0000914	Shield chest	106	0.044851	0.117333	1.16398
HP:0004430	Severe combined immunodeficiency	180	0.0334832	0.117333	1.15903
HP:0005916	Abnormal metacarpal morphology	1104	-0.0324501	0.876667	1.15877
HP:0100646	Thyroiditis	117	0.0514175	0.131333	1.15635
HP:0012075	Personality disorder	76	0.085471	0.124667	1.15626
HP:0003067	Madelung deformity	112	0.0428122	0.124	1.15245
HP:0001069	Episodic hyperhidrosis	49	0.113391	0.134	1.15161
HP:0005750	Contractures of the joints of the lower limbs	411	-0.00963449	0.871333	1.15089
HP:0012038	Corneal guttata	23	0.214048	0.134	1.14974
HP:0002538	Abnormality of the cerebral cortex	1093	-0.0345077	0.870667	1.14776
HP:0000691	Microdontia	909	-0.0299227	0.876667	1.14531
HP:0001663	Ventricular fibrillation	194	0.0172562	0.128667	1.1418
HP:0003324	Generalized muscle weakness	623	-0.0222895	0.878	1.14083
HP:0031105	Abnormal uterus morphology	942	-0.0310661	0.876	1.14043
HP:0007769	Peripheral retinal degeneration	12	0.262372	0.132	1.13976
HP:0000337	Broad forehead	1097	-0.0350286	0.872	1.13882
HP:0001939	Abnormality of metabolism/homeostasis	7251	-0.057879	0.872	1.13835
HP:0010476	Aplasia/Hypoplasia of the bladder	22	0.21854	0.134667	1.13302
HP:0006323	Premature loss of primary teeth	125	0.0467522	0.131333	1.13241
HP:0011474	Childhood onset sensorineural hearing impairment	58	0.0935905	0.14	1.13189
HP:0002630	Fat malabsorption	58	0.104882	0.136667	1.13187
HP:0000399	Prelingual sensorineural hearing impairment	58	0.0935905	0.127333	1.1305
HP:0008715	Testicular dysgenesis	161	0.0304373	0.122667	1.12979
HP:0008002	Abnormality of macular pigmentation	429	-0.0118398	0.868	1.1263
HP:0100271	Hyponasal speech	22	0.185385	0.127333	1.12616
HP:0010294	Palate fistula	22	0.185385	0.136667	1.12584
HP:0002451	Limb dystonia	35	0.159616	0.131333	1.12464
HP:0007392	Excessive wrinkled skin	237	0.00948847	0.137333	1.12367
HP:0002064	Spastic gait	143	0.0399168	0.129333	1.12209
HP:0002715	Abnormality of the immune system	6333	-0.0573918	0.862667	1.12095
HP:0004312	Abnormality of reticulocytes	360	-0.00943281	0.864667	1.11903
HP:0000056	Abnormality of the clitoris	587	-0.0245838	0.871333	1.11874
HP:0010886	Osteochondritis Dissecans	22	0.181657	0.128	1.11872
HP:0002921	Abnormality of the cerebrospinal fluid	1822	-0.0432179	0.864	1.11865
HP:0012177	Abnormal natural killer cell physiology	65	0.0720542	0.131333	1.11735
HP:0003326	Myalgia	350	-0.00361351	0.873333	1.11398
HP:0012856	Abnormal scrotal rugation	129	0.0381449	0.129333	1.10948
HP:0002509	Limb hypertonia	46	0.121638	0.134667	1.10695
HP:0000963	Thin skin	392	-0.0118962	0.867333	1.10617
HP:0002960	Autoimmunity	268	0.00297086	0.138667	1.10456
HP:0002671	Basal cell carcinoma	313	-0.00318289	0.856667	1.1027
HP:0001592	Selective tooth agenesis	82	0.0764587	0.140667	1.09823
HP:0001096	Keratoconjunctivitis	78	0.0579075	0.134	1.09816
HP:0000589	Coloboma	2155	-0.047708	0.863333	1.09811
HP:0000676	Abnormality of the incisor	306	-0.00151227	0.862667	1.09683
HP:0005943	Respiratory arrest	7	0.390845	0.137333	1.09672
HP:0100548	Exstrophy	30	0.151208	0.14	1.09591
HP:0000491	Keratitis	253	-0.00158343	0.862	1.09386
HP:0008451	Posterior vertebral hypoplasia	20	0.213988	0.132667	1.09324
HP:0007807	Optic nerve compression	45	0.109997	0.136667	1.09184
HP:0001262	Excessive daytime somnolence	152	0.0183749	0.134667	1.08929
HP:0003010	Prolonged bleeding time	163	0.0250341	0.139333	1.08838
HP:0001713	Abnormal cardiac ventricle morphology	3408	-0.0531156	0.859333	1.08731
HP:0001743	Abnormality of the spleen	1877	-0.0457652	0.864	1.08716
HP:0000363	Abnormality of earlobe	588	-0.021434	0.863333	1.08683
HP:0000426	Prominent nasal bridge	941	-0.0354715	0.869333	1.08599
HP:0012378	Fatigue	1790	-0.0438252	0.858667	1.08544
HP:0003387	Decreased number of large peripheral myelinated nerve fibers	22	0.199288	0.137333	1.08458
HP:0000573	Retinal hemorrhage	11	0.277154	0.14	1.08347
HP:0011185	EEG with focal epileptiform discharges	95	0.0604283	0.13	1.07899
HP:0002878	Respiratory failure	721	-0.0259507	0.866	1.07875
HP:0003450	Axonal regeneration	13	0.306635	0.148667	1.07725
HP:0003771	Pulp stones	12	0.275883	0.141333	1.07338
HP:0003154	Increased circulating ACTH level	17	0.191198	0.142	1.07296
HP:0001929	Reduced factor XI activity	24	0.197458	0.139333	1.07028
HP:0003687	Centrally nucleated skeletal muscle fibers	74	0.063289	0.141333	1.07021
HP:0004586	Biconcave vertebral bodies	72	0.0697085	0.150667	1.07018
HP:0000798	Oligospermia	141	0.0255124	0.136	1.06298
HP:0002383	Encephalitis	128	0.0251721	0.144667	1.06276
HP:0005135	Abnormal T-wave	34	0.124902	0.145333	1.06235
HP:0001923	Reticulocytosis	311	-0.00563703	0.856	1.06234
HP:0011071	Abnormality of permanent molar morphology	154	0.0257166	0.145333	1.06222
HP:0005863	Type E brachydactyly	25	0.16043	0.147333	1.05967
HP:0009046	Difficulty running	138	0.0260303	0.148	1.05917
HP:0000089	Renal hypoplasia	1402	-0.0418577	0.858667	1.05917
HP:0012042	Aspirin-induced asthma	11	0.306989	0.143333	1.05597
HP:0002836	Bladder exstrophy	30	0.151208	0.148667	1.05581
HP:0010902	Abnormality of glutamine family amino acid metabolism	139	0.0370851	0.145333	1.0557
HP:0000007	Autosomal recessive inheritance	9441	-0.0607428	0.851333	1.04931
HP:0003170	Abnormality of the acetabulum	212	0.00393934	0.144	1.04736
HP:0007430	Generalized edema	127	0.0295531	0.146667	1.04681
HP:0007651	Ectropion of lower eyelids	25	0.157673	0.154	1.04551
HP:0004338	Abnormality of aromatic amino acid family metabolism	17	0.214438	0.149333	1.04059
HP:0005945	Laryngeal obstruction	494	-0.0224698	0.851333	1.04039
HP:0001962	Palpitations	262	0.00382711	0.152	1.03992
HP:0011070	Abnormality of molar morphology	154	0.0257166	0.154667	1.03899
HP:0000970	Anhidrosis	148	0.0203336	0.156	1.03888
HP:0001626	Abnormality of the cardiovascular system	10177	-0.0614772	0.850667	1.03867
HP:0100336	Bilateral cleft lip	104	0.044262	0.144	1.03685
HP:0000704	Periodontitis	105	0.0444027	0.156667	1.03678
HP:0100337	Bilateral cleft palate	104	0.044262	0.145333	1.03388
HP:0004334	Dermal atrophy	269	-0.00455015	0.847333	1.03268
HP:0004385	Protracted diarrhea	12	0.258407	0.142667	1.02991
HP:0000535	Sparse and thin eyebrow	401	-0.018699	0.843333	1.02943
HP:0004947	Arteriovenous fistula	50	0.0928134	0.152667	1.02905
HP:0006486	Abnormality of the dental root	154	0.0257166	0.154667	1.02875
HP:0012447	Abnormal myelination	707	-0.0289759	0.844	1.0275
HP:0012757	Abnormal neuron morphology	750	-0.032808	0.851333	1.02628
HP:0012469	Infantile spasms	139	0.0306344	0.145333	1.02203
HP:0030347	Abnormal circulating androgen level	478	-0.0248477	0.851333	1.02169
HP:0010669	Hypoplasia of the zygomatic bone	381	-0.00990387	0.839333	1.01733
HP:0000553	Abnormality of the uvea	3676	-0.054883	0.846	1.01644
HP:0011893	Abnormal leukocyte count	1080	-0.0371982	0.850667	1.01528
HP:0012266	T-wave alternans	33	0.107792	0.163333	1.01417
HP:0010058	Aplasia/Hypoplasia of the phalanges of the hallux	33	0.121381	0.156	1.01409
HP:0001320	Cerebellar vermis hypoplasia	1187	-0.0410711	0.839333	1.01369
HP:0100326	Immunologic hypersensitivity	342	-0.0149008	0.841333	1.01164
HP:0200153	Agenesis of lateral incisor	43	0.0965878	0.154	1.01058
HP:0000275	Narrow face	348	-0.00913685	0.848	1.01025
HP:0100784	Peripheral arteriovenous fistula	50	0.0928134	0.160667	1.00953
HP:0008498	No permanent dentition	17	0.1698	0.156667	1.00914
HP:0001369	Arthritis	400	-0.0175241	0.848667	1.00765
HP:0100803	Abnormality of the periungual region	76	0.0495354	0.157333	1.00405
HP:0005736	Short tibia	315	-0.0101468	0.841333	1.00362
HP:0001062	Atypical nevus	8	0.305195	0.153333	1.00057
HP:0001476	Delayed closure of the anterior fontanelle	94	0.0364905	0.158667	0.999202
HP:0011077	Abnormality of molar	154	0.0257166	0.161333	0.996348
HP:0001547	Abnormality of the rib cage	1960	-0.0485343	0.834	0.995746
HP:0005772	Aplasia/Hypoplasia of the tibia	328	-0.0139073	0.828667	0.995334
HP:0030087	Abnormal serum testosterone level	471	-0.0233244	0.834	0.995166
HP:0005619	Thoracolumbar kyphosis	40	0.106464	0.154667	0.995103
HP:0002180	Neurodegeneration	595	-0.0314041	0.841333	0.993156
HP:0100887	Abnormality of globe size	1834	-0.0476142	0.836	0.992631
HP:0000656	Ectropion	220	0.00469995	0.151333	0.992544
HP:0045074	Thin eyebrow	404	-0.0162479	0.835333	0.990936
HP:0000230	Gingivitis	88	0.0430836	0.168	0.983374
HP:0000280	Coarse facial features	1333	-0.0438745	0.836	0.98313
HP:0007365	Aplasia/Hypoplasia involving the corticospinal tracts	33	0.145936	0.169333	0.982212
HP:0100338	Non-midline cleft palate	105	0.044262	0.166	0.978614
HP:0001742	Nasal obstruction	15	0.258616	0.166	0.976475
HP:0000699	Diastema	39	0.118978	0.169333	0.975744
HP:0025010	Foveal atrophy	29	0.128494	0.170667	0.974609
HP:0003348	Hyperalaninemia	39	0.0907339	0.168	0.972266
HP:0002344	Progressive neurologic deterioration	70	0.0698217	0.158	0.971671
HP:0002963	Abnormal delayed hypersensitivity skin test	7	0.314589	0.160667	0.971299
HP:0000243	Trigonocephaly	347	-0.0152248	0.833333	0.97
HP:0002624	Abnormal venous morphology	272	-0.0100537	0.836667	0.969721
HP:0005490	Postnatal macrocephaly	9	0.305195	0.166667	0.969342
HP:0030196	Fatigable weakness of respiratory muscles	496	-0.0259379	0.834	0.969233
HP:0004415	Pulmonary artery stenosis	426	-0.0181432	0.830667	0.969102
HP:0011025	Abnormality of cardiovascular system physiology	5276	-0.0575941	0.834	0.968351
HP:0000679	Taurodontia	154	0.0257166	0.164667	0.968242
HP:0045040	Abnormal lactate dehydrogenase activity	57	0.0715667	0.165333	0.967319
HP:0002011	Morphological abnormality of the central nervous system	12198	-0.0631088	0.841333	0.966398
HP:0006479	Abnormality of the dental pulp	155	0.0216789	0.162667	0.965652
HP:0001818	Paronychia	57	0.0824144	0.170667	0.965302
HP:0410030	Cleft lip	1089	-0.0403836	0.835333	0.960705
HP:0011314	Abnormality of long bone morphology	3590	-0.0543405	0.838667	0.960485
HP:0002045	Hypothermia	74	0.0450495	0.175333	0.95976
HP:0001470	Sex-limited autosomal dominant	118	0.0300208	0.158	0.959291
HP:0000224	Decreased taste sensation	52	0.084982	0.172667	0.95657
HP:0000958	Dry skin	884	-0.0395421	0.828667	0.95644
HP:0040198	Non-medullary thyroid carcinoma	8	0.305195	0.173333	0.95579
HP:0030493	Abnormality of foveal pigmentation	29	0.128494	0.150667	0.955312
HP:0200024	Premature chromatid separation	19	0.141795	0.172	0.955068
HP:0009244	Distal/middle symphalangism of 5th finger	17	0.1698	0.173333	0.952453
HP:0001211	Abnormality of the fingertips	64	0.0720308	0.164667	0.951972
HP:0025234	Parasomnia	17	0.1698	0.18	0.951215
HP:0000331	Short chin	537	-0.0294298	0.830667	0.95
HP:0011446	Abnormality of higher mental function	5779	-0.0589932	0.830667	0.947985
HP:0010719	Abnormality of hair texture	691	-0.0342542	0.820667	0.944145
HP:0009771	Osteolytic defects of the phalanges of the hand	68	0.0589333	0.164	0.941101
HP:0011904	Persistence of hemoglobin F	32	0.110831	0.176667	0.941008
HP:0010915	Abnormality of pyruvate family amino acid metabolism	39	0.0907339	0.181333	0.940756
HP:0003715	Myofibrillar myopathy	68	0.0639622	0.163333	0.940378
HP:0011473	Villous atrophy	14	0.221916	0.166667	0.939234
HP:0002860	Squamous cell carcinoma	324	-0.0193565	0.830667	0.938271
HP:0009699	Osteolytic defects of the hand bones	68	0.0589333	0.172	0.934705
HP:0001643	Patent ductus arteriosus	2062	-0.0505785	0.826	0.93236
HP:0010964	Abnormality of long-chain fatty-acid metabolism	130	0.0100047	0.172	0.926452
HP:0008001	Foveal hyperpigmentation	29	0.128494	0.174	0.926289
HP:0007269	Spinal muscular atrophy	160	0.0127332	0.176	0.926196
HP:0100335	Non-midline cleft lip	167	0.0122878	0.182	0.926104
HP:0000223	Abnormality of taste sensation	52	0.084982	0.183333	0.926061
HP:0002599	Head titubation	46	0.0621794	0.175333	0.925917
HP:0001074	Atypical nevi in non-sun exposed areas	8	0.305195	0.172	0.925508
HP:0005321	Mandibulofacial dysostosis	74	0.0430657	0.164	0.9251
HP:0000474	Thickened nuchal skin fold	318	-0.0172587	0.817333	0.923886
HP:0000413	Atresia of the external auditory canal	543	-0.0303382	0.834	0.922714
HP:0003345	Elevated urinary norepinephrine	12	0.201027	0.170667	0.921117
HP:0100898	Connective tissue nevi	26	0.105366	0.172	0.92068
HP:0002758	Osteoarthritis	354	-0.0200067	0.821333	0.920265
HP:0005964	Intermittent hypothermia	13	0.211638	0.174	0.917321
HP:0002953	Vertebral compression fractures	105	0.0228911	0.176667	0.916766
HP:0002832	Calcific stippling	126	0.00946237	0.177333	0.91651
HP:0000211	Trismus	110	0.0181216	0.168667	0.916323
HP:0006872	Cerebral hypoplasia	35	0.100517	0.177333	0.913833
HP:0003448	Decreased sensory nerve conduction velocity	67	0.0514579	0.185333	0.913008
HP:0001598	Concave nail	140	0.00793547	0.175333	0.911992
HP:0004734	Renal cortical microcysts	128	0.0131282	0.182	0.911233
HP:0001367	Abnormal joint morphology	6525	-0.0596053	0.826667	0.910247
HP:0003777	Pili torti	42	0.0851813	0.175333	0.909823
HP:0005930	Abnormality of epiphysis morphology	1433	-0.0465589	0.825333	0.909515
HP:0008297	Transient hyperphenylalaninemia	8	0.265392	0.168	0.908967
HP:0000444	Convex nasal ridge	506	-0.0282647	0.814	0.908252
HP:0003574	Positive regitine blocking test	12	0.201027	0.178667	0.908241
HP:0007021	Pain insensitivity	52	0.0573014	0.182	0.907932
HP:0011793	Neoplasm by anatomical site	4298	-0.0568393	0.823333	0.907804
HP:0001934	Persistent bleeding after trauma	21	0.152678	0.174667	0.90739
HP:0002907	Microscopic hematuria	11	0.214913	0.187333	0.906754
HP:0100494	Abnormal mast cell morphology	8	0.324898	0.184667	0.905593
HP:0100556	Hemiatrophy	75	0.0365966	0.18	0.905119
HP:0000357	Abnormal location of ears	4966	-0.0592167	0.815333	0.904813
HP:0002692	Hypoplastic facial bones	421	-0.0212871	0.813333	0.904417
HP:0009721	Shagreen patch	26	0.105366	0.184	0.904271
HP:0001030	Fragile skin	63	0.0635231	0.186	0.904267
HP:0010849	EEG with spike-wave complexes (>3.5 Hz)	249	-0.011871	0.822667	0.90249
HP:0000875	Episodic hypertension	12	0.201027	0.176667	0.90172
HP:0001095	Hypertensive retinopathy	12	0.201027	0.186	0.901509
HP:0002835	Aspiration	78	0.0505127	0.184	0.901322
HP:0001985	Hypoketotic hypoglycemia	40	0.100456	0.177333	0.898583
HP:0008320	Impaired collagen-induced platelet aggregation	34	0.123374	0.183333	0.898478
HP:0200016	Acrokeratosis	9	0.305195	0.179333	0.898296
HP:0002269	Abnormality of neuronal migration	1157	-0.0435141	0.818	0.897014
HP:0001821	Broad nail	29	0.0977319	0.176	0.896212
HP:0010161	Abnormality of the phalanges of the toes	1089	-0.0443148	0.816	0.895816
HP:0000168	Abnormality of the gingiva	677	-0.0324489	0.818667	0.895187
HP:0000217	Xerostomia	626	-0.0322205	0.815333	0.894813
HP:0004886	Congenital laryngeal stridor	46	0.0621794	0.186667	0.8935
HP:0010580	Enlarged epiphyses	55	0.0778584	0.186667	0.892712
HP:0012135	Abnormal granulocytopoietic cell morphology	23	0.136133	0.174667	0.892399
HP:0002459	Dysautonomia	367	-0.0183838	0.812	0.892392
HP:0007354	Amyotrophic lateral sclerosis	524	-0.0282236	0.815333	0.892229
HP:0001927	Acanthocytosis	20	0.165664	0.178667	0.892176
HP:0040132	Abnormal sensory nerve conduction velocity	67	0.0514579	0.188667	0.890792
HP:0040268	Recurrent infections of the middle ear	11	0.216458	0.177333	0.888545
HP:0001457	Abnormality of the musculature of the upper arm	68	0.0330033	0.188667	0.886712
HP:0002555	Absent pubic hair	94	0.0277579	0.187333	0.883977
HP:0100709	Reduction of oligodendroglia	46	0.0621794	0.182667	0.88365
HP:0010916	Abnormality of alanine metabolism	39	0.0907339	0.188667	0.881636
HP:0005340	Spastic/hyperactive bladder	46	0.0621794	0.199333	0.881312
HP:0100706	Abnormality of the oligodendroglia	46	0.0621794	0.191333	0.881255
HP:0003722	Neck flexor weakness	46	0.0672545	0.187333	0.880911
HP:0100755	Abnormality of salivation	951	-0.0420294	0.816	0.880121
HP:0003198	Myopathy	795	-0.0393954	0.808667	0.879659
HP:0001131	Corneal dystrophy	365	-0.0216782	0.805333	0.879074
HP:0011273	Anisocytosis	224	-0.0138066	0.798	0.877846
HP:0001634	Mitral valve prolapse	540	-0.0296048	0.811333	0.87721
HP:0000871	Panhypopituitarism	169	-0.00306451	0.798667	0.874364
HP:0002036	Hiatus hernia	123	0.0187402	0.189333	0.873677
HP:0000202	Oral cleft	3593	-0.0572836	0.804667	0.87128
HP:0001956	Truncal obesity	199	0.00150895	0.198	0.870698
HP:0002298	Absent hair	373	-0.0247056	0.806	0.868239
HP:0011472	Abnormality of small intestinal villus morphology	14	0.221916	0.192	0.867372
HP:0011220	Prominent forehead	1168	-0.0448342	0.803333	0.866473
HP:0006818	Type I lissencephaly	35	0.0977732	0.195333	0.866166
HP:0025456	Abnormal CSF protein level	38	0.0867755	0.192	0.86488
HP:0003997	Hypoplastic radial head	72	0.0282616	0.199333	0.86118
HP:0031650	Abnormal atrioventricular valve physiology	1220	-0.045961	0.795333	0.86023
HP:0000622	Blurred vision	70	0.0444792	0.186	0.858844
HP:0005348	Inspiratory stridor	68	0.0505256	0.198	0.856413
HP:0006482	Abnormality of dental morphology	1307	-0.0444436	0.814667	0.851951
HP:0030972	Abnormal systemic blood pressure	1926	-0.0519559	0.804	0.850403
HP:0002829	Arthralgia	629	-0.0357426	0.799333	0.850176
HP:0001909	Leukemia	358	-0.0222196	0.806667	0.847856
HP:0100792	Acantholysis	18	0.11681	0.19	0.847833
HP:0030187	Titubation	46	0.0621794	0.192667	0.847257
HP:0100749	Chest pain	321	-0.0125563	0.796	0.84724
HP:0002478	Progressive spastic quadriplegia	46	0.0621794	0.189333	0.845594
HP:0007016	Corticospinal tract hypoplasia	33	0.145936	0.197333	0.845529
HP:0001862	Acral ulceration and osteomyelitis leading to autoamputation of the digits (feet)	7	0.258059	0.190667	0.844658
HP:0005322	Prominent nasal septum	6	0.273503	0.191333	0.843478
HP:0200097	Oral mucosal blisters	23	0.13359	0.188	0.843218
HP:0002457	Abnormal head movements	50	0.055414	0.198667	0.843106
HP:0001270	Motor delay	1817	-0.0511258	0.807333	0.842836
HP:0010935	Abnormality of the upper urinary tract	6083	-0.0613051	0.794	0.842644
HP:0012443	Abnormality of brain morphology	11218	-0.0641379	0.808	0.841739
HP:0001507	Growth abnormality	10389	-0.0642608	0.804	0.841666
HP:0002566	Intestinal malrotation	513	-0.0308601	0.792667	0.838091
HP:0002987	Elbow flexion contracture	207	-0.00735735	0.797333	0.837722
HP:0004366	Abnormality of glycolysis	18	0.144289	0.198667	0.83545
HP:0012440	Abnormal biliary tract morphology	236	-0.0143915	0.811333	0.835367
HP:0005879	Congenital finger flexion contractures	7	0.287143	0.188	0.833702
HP:0001139	Choroideremia	12	0.189876	0.196	0.833257
HP:0000488	Retinopathy	451	-0.0316169	0.813333	0.832911
HP:0009774	Triangular shaped phalanges of the hand	1262	-0.0481339	0.796667	0.828692
HP:0003319	Abnormality of the cervical spine	1918	-0.0529359	0.786667	0.824369
HP:0006766	Papillary renal cell carcinoma	15	0.162013	0.198	0.823932
HP:0005625	Osteoporosis of vertebrae	193	-0.00530722	0.796667	0.822742
HP:0006335	Persistence of primary teeth	45	0.0657142	0.205333	0.820222
HP:0010932	Abnormality of nucleobase metabolism	189	-0.00839642	0.798	0.819699
HP:0008230	Decreased testosterone in males	428	-0.0279529	0.790667	0.818761
HP:0012337	Abnormal homeostasis	50	0.0513093	0.211333	0.818175
HP:0040161	Localized osteoporosis	193	-0.00530722	0.788667	0.818037
HP:0008935	Generalized neonatal hypotonia	121	0.00842704	0.202667	0.814294
HP:0007677	Vitelliform-like macular lesions	12	0.189876	0.208	0.813282
HP:0010965	Abnormality of phytanic acid metabolism	128	0.000732284	0.209333	0.812352
HP:0007873	Abnormally prominent line of Schwalbe	71	0.0194294	0.202667	0.809308
HP:0003273	Hip contracture	138	-0.00302313	0.784	0.809157
HP:0006919	Abnormal aggressive, impulsive or violent behavior	1269	-0.0464818	0.789333	0.806488
HP:0012338	Abnormal energy expenditure	50	0.0513093	0.211333	0.805746
HP:0012252	Abnormal respiratory system morphology	5343	-0.0615208	0.783333	0.805163
HP:0040171	Decreased serum testosterone level	434	-0.0296646	0.801333	0.804857
HP:0009788	Quadriceps aplasia	67	0.0172297	0.204	0.802544
HP:0006208	Metaphyseal cupping of proximal phalanges	7	0.243606	0.21	0.801826
HP:0030349	Decreased circulating androgen level	441	-0.0311958	0.8	0.800659
HP:0010571	Elevated levels of phytanic acid	128	0.000732284	0.2	0.800138
HP:0000204	Cleft upper lip	1045	-0.0471909	0.782	0.799433
HP:0000470	Short neck	1679	-0.0514843	0.792	0.798358
HP:0003133	Abnormality of the spinocerebellar tracts	67	0.0279829	0.215333	0.796998
HP:0040066	Abnormal morphology of bones of the lower limbs	2205	-0.0533185	0.782667	0.796058
HP:0002841	Recurrent fungal infections	124	0.00710734	0.208667	0.794856
HP:0010850	EEG with spike-wave complexes	290	-0.0259589	0.788667	0.794534
HP:0012131	Abnormal number of erythroid precursors	188	-0.016281	0.787333	0.794183
HP:0005255	Absence of pectoralis minor muscle	67	0.0172297	0.220667	0.792594
HP:0000996	Facial capillary hemangioma	82	0.0151701	0.210667	0.792272
HP:0100732	Pancreatic fibrosis	16	0.165776	0.204	0.792107
HP:0012268	Myxoid liposarcoma	7	0.237677	0.207333	0.791434
HP:0007716	Intraocular melanoma	10	0.210679	0.216667	0.79136
HP:0012714	Severe hearing impairment	10	0.178378	0.212667	0.791312
HP:0001119	Keratoglobus	6	0.264087	0.201333	0.789893
HP:0011729	Abnormality of joint mobility	5765	-0.0611585	0.792	0.788396
HP:0002094	Dyspnea	1513	-0.050855	0.785333	0.787641
HP:0012340	Decreased resting energy expenditure	50	0.0513093	0.218667	0.786751
HP:0008187	Absence of secondary sex characteristics	527	-0.0319404	0.786	0.785677
HP:0010445	Primum atrial septal defect	7	0.294516	0.218667	0.783725
HP:0030195	Fatigable weakness of swallowing muscles	523	-0.0351718	0.785333	0.782573
HP:0003570	Molybdenum cofactor deficiency	32	0.0937771	0.200667	0.78223
HP:0003725	Firm muscles	6	0.264087	0.210667	0.78083
HP:0001401	Intrahepatic biliary dysgenesis	123	0.000732284	0.218667	0.779724
HP:0009784	Aplasia/Hypoplasia of the triceps	67	0.0172297	0.22	0.77754
HP:0009815	Aplasia/hypoplasia of the extremities	4144	-0.0612001	0.786667	0.777349
HP:0009810	Abnormality of upper limb joint	3030	-0.0571055	0.784667	0.776651
HP:0002922	Increased CSF protein	38	0.0867755	0.212667	0.775609
HP:0008081	Pes valgus	27	0.0996386	0.217333	0.775566
HP:0002938	Lumbar hyperlordosis	414	-0.0316148	0.778667	0.774675
HP:0012034	Liposarcoma	7	0.237677	0.203333	0.770041
HP:0008200	Primary hyperparathyroidism	9	0.233323	0.218	0.768876
HP:0002061	Lower limb spasticity	377	-0.0274515	0.782	0.768224
HP:0001701	Pericarditis	283	-0.0236858	0.79	0.768006
HP:0007529	Hidrotic ectodermal dysplasia	6	0.273503	0.211333	0.767757
HP:0002936	Distal sensory impairment	253	-0.0183885	0.784	0.766733
HP:0005976	Hyperkalemic metabolic acidosis	8	0.227435	0.205333	0.765327
HP:0007097	Cranial nerve motor loss	20	0.269688	0.216	0.765245
HP:0002644	Abnormality of pelvic girdle bone morphology	2869	-0.0581695	0.774	0.763682
HP:0006414	Distal tibial bowing	7	0.243606	0.212	0.763231
HP:0005951	Progressive inspiratory stridor	20	0.269688	0.209333	0.762497
HP:0030192	Fatigable weakness of bulbar muscles	523	-0.0351718	0.777333	0.762434
HP:0000099	Glomerulonephritis	76	0.0158955	0.229333	0.758753
HP:0001770	Toe syndactyly	1722	-0.0523072	0.778	0.75755
HP:0008167	Very long chain fatty acid accumulation	128	0.000732284	0.224667	0.756695
HP:0011122	Abnormality of skin physiology	1407	-0.0483224	0.771333	0.753214
HP:0002764	Stippled chondral calcification	123	0.000732284	0.224667	0.752512
HP:0006251	Limited wrist extension	6	0.264087	0.221333	0.751671
HP:0003146	Hypocholesterolemia	31	0.112366	0.224667	0.749983
HP:0001468	Aplasia/Hypoplasia involving the musculature of the upper arm	67	0.0172297	0.223333	0.749563
HP:0002503	Spinocerebellar tract degeneration	67	0.0279829	0.226667	0.749471
HP:0006585	Congenital pseudoarthrosis of the clavicle	79	0.0221925	0.225333	0.748611
HP:0001708	Right ventricular failure	7	0.209482	0.205333	0.747158
HP:0010546	Muscle fibrillation	45	0.0800308	0.236667	0.747033
HP:0006424	Elongated radius	67	0.0172297	0.222667	0.744113
HP:0008625	Severe sensorineural hearing impairment	10	0.178378	0.206667	0.743119
HP:0009783	Biceps aplasia	67	0.0172297	0.226	0.742981
HP:0001872	Abnormal thrombocyte morphology	1191	-0.0471131	0.778	0.740115
HP:0009781	Lester's sign	67	0.0172297	0.232	0.738961
HP:0001597	Abnormality of the nail	2845	-0.0579979	0.763333	0.73771
HP:0009787	Aplasia/Hypoplasia of the quadriceps	67	0.0172297	0.223333	0.737484
HP:0003581	Adult onset	745	-0.0422867	0.768667	0.736399
HP:0012608	Hypermagnesiuria	17	0.11447	0.232	0.734967
HP:0005564	Absence of renal corticomedullary differentiation	8	0.227435	0.220667	0.734823
HP:0003380	Decreased number of peripheral myelinated nerve fibers	120	0.0090808	0.212667	0.734759
HP:0000974	Hyperextensible skin	499	-0.0370459	0.763333	0.733988
HP:0000306	Abnormality of the chin	2259	-0.0568826	0.768667	0.733671
HP:0004743	Chronic tubulointerstitial nephritis	9	0.227435	0.228667	0.732552
HP:0009115	Aplasia/hypoplasia involving the skeleton	5785	-0.0623354	0.758	0.731402
HP:0001642	Pulmonic stenosis	655	-0.0409479	0.767333	0.729823
HP:0000837	Increased circulating gonadotropin level	525	-0.03606	0.76	0.729709
HP:0003371	Enlargement of the proximal femoral epiphysis	7	0.243606	0.222	0.729038
HP:0009786	Aplasia/Hypoplasia of the musculature of the thigh	67	0.0172297	0.224667	0.726343
HP:0010462	Aplasia/Hypoplasia of the ovary	680	-0.0432149	0.762667	0.726212
HP:0000967	Petechiae	59	0.0380686	0.228667	0.724443
HP:0002944	Thoracolumbar scoliosis	77	0.0254992	0.224	0.722487
HP:0001612	Weak cry	144	0.00477779	0.23	0.722482
HP:0012132	Erythroid hyperplasia	187	-0.0151181	0.772	0.721906
HP:0008628	Abnormality of the stapes	27	0.0670218	0.229333	0.7219
HP:0025428	Bronchospasm	7	0.209482	0.23	0.72162
HP:0000325	Triangular face	1064	-0.0492449	0.764	0.721478
HP:0001510	Growth delay	8132	-0.0645933	0.758667	0.721284
HP:0002135	Basal ganglia calcification	84	0.0283054	0.227333	0.720954
HP:0009760	Antecubital pterygium	67	0.0172297	0.234	0.720727
HP:0009780	Iliac horns	67	0.0172297	0.234667	0.719487
HP:0011869	Abnormal platelet function	149	-0.000721259	0.766667	0.714237
HP:0003423	Thoracolumbar kyphoscoliosis	35	0.0707856	0.23	0.7137
HP:0002640	Hypertension associated with pheochromocytoma	14	0.129896	0.236	0.712369
HP:0003510	Severe short stature	428	-0.034715	0.751333	0.710116
HP:0002943	Thoracic scoliosis	190	-0.0205271	0.763333	0.707461
HP:0007968	Remnants of the hyaloid vascular system	15	0.136287	0.222	0.707251
HP:0007495	Prematurely aged appearance	422	-0.0339807	0.760667	0.704919
HP:0008404	Nail dystrophy	666	-0.0418224	0.764	0.704668
HP:0010895	Abnormality of glycine metabolism	44	0.0421416	0.225333	0.70262
HP:0008724	Hypoplasia of the ovary	680	-0.0432149	0.763333	0.702492
HP:0009782	Aplasia/Hypoplasia of the biceps	67	0.0172297	0.231333	0.702102
HP:0006783	Posterior pharyngeal cleft	30	0.0863975	0.244667	0.701898
HP:0001287	Meningitis	251	-0.0260557	0.753333	0.699574
HP:0009785	Triceps aplasia	67	0.0172297	0.238	0.699495
HP:0012041	Decreased fertility in males	476	-0.0403772	0.750667	0.697343
HP:0100651	Type I diabetes mellitus	140	-0.00974414	0.748	0.695672
HP:0031273	Shock	7	0.209482	0.231333	0.693033
HP:0011907	Reduced alpha/beta synthesis ratio	7	0.209482	0.225333	0.692294
HP:0005329	Fixed facial expression	6	0.264087	0.228	0.69213
HP:0000369	Low-set ears	4733	-0.0622941	0.746	0.6921
HP:0010111	Short phalanx of hallux	19	0.10012	0.238667	0.692099
HP:0030338	Abnormal circulating gonadotropin level	556	-0.0412839	0.757333	0.691269
HP:0012471	Thick vermilion border	1194	-0.0513044	0.746	0.691207
HP:0009844	Broad middle phalanx of finger	7	0.243606	0.224667	0.69094
HP:0005560	Imbalanced hemoglobin synthesis	7	0.209482	0.230667	0.690467
HP:0007648	Punctate cataract	257	-0.0267518	0.763333	0.689399
HP:0000188	Short upper lip	60	0.0239575	0.235333	0.689306
HP:0002666	Pheochromocytoma	15	0.110695	0.236	0.688477
HP:0002664	Neoplasm	4433	-0.0623379	0.754667	0.687007
HP:0030149	Cardiogenic shock	7	0.209482	0.221333	0.686895
HP:0001097	Keratoconjunctivitis sicca	59	0.0165854	0.242	0.686761
HP:0010321	Abnormality of the 4th toe	8	0.173089	0.234667	0.684235
HP:0001836	Camptodactyly of toe	139	-0.0146967	0.753333	0.683845
HP:0005326	Hypoplastic philtrum	7	0.209482	0.231333	0.683474
HP:0025427	Abnormal bronchus physiology	7	0.209482	0.225333	0.681686
HP:0005758	Basilar impression	60	0.0182854	0.245333	0.681474
HP:0011090	Fused teeth	8	0.173089	0.238667	0.681376
HP:0001156	Brachydactyly	2634	-0.0587927	0.759333	0.679899
HP:0003468	Abnormal vertebral morphology	2131	-0.0568666	0.748667	0.679428
HP:0001881	Abnormal leukocyte morphology	1666	-0.0544313	0.750667	0.676752
HP:0011950	Bronchiolitis	39	0.0454661	0.248	0.676453
HP:0009765	Low hanging columella	66	0.0195646	0.236667	0.67611
HP:0200053	Hemihypotrophy of lower limb	74	0.00903899	0.25	0.675028
HP:0031365	Macular purpura	59	0.0380686	0.246	0.674892
HP:0006554	Acute hepatic failure	124	-0.00534198	0.753333	0.673966
HP:0003250	Aplasia of the vagina	28	0.0549118	0.24	0.673928
HP:0005548	Megakaryocytopenia	14	0.14062	0.232	0.671585
HP:0006437	Disproportionate prominence of the femoral medial condyle	67	0.0172297	0.233333	0.671105
HP:0010989	Abnormality of the intrinsic pathway	55	0.0344872	0.245333	0.669478
HP:0030145	Lack of bowel sounds	7	0.209482	0.232667	0.667591
HP:0000504	Abnormality of vision	5033	-0.0625976	0.747333	0.667214
HP:0002232	Patchy alopecia	15	0.134216	0.236	0.667007
HP:0012607	Abnormal urine magnesium concentration	21	0.11447	0.240667	0.666428
HP:0011043	Abnormality of circulating adrenocorticotropin level	125	-0.00574127	0.764	0.666079
HP:0006028	Metaphyseal cupping of metacarpals	7	0.243606	0.231333	0.664903
HP:0003383	Onion bulb formation	44	0.0585965	0.244	0.663987
HP:0001976	Reduced antithrombin III activity	26	0.0622743	0.25	0.662887
HP:0000514	Slow saccadic eye movements	153	-0.0197131	0.749333	0.662473
HP:0006505	Abnormality of limb epiphysis morphology	714	-0.045817	0.748	0.66142
HP:0002492	Abnormality of the corticospinal tract	137	-0.00624813	0.742667	0.661248
HP:0045060	Aplasia/hypoplasia involving bones of the extremities	3964	-0.0615916	0.742	0.660113
HP:0030446	Atypical pulmonary carcinoid tumor	7	0.209482	0.236	0.658896
HP:0002086	Abnormality of the respiratory system	6872	-0.0639892	0.737333	0.658656
HP:0001892	Abnormal bleeding	1275	-0.0525943	0.752667	0.658409
HP:0006529	Abnormal pulmonary lymphatics	26	0.0798634	0.256	0.657906
HP:0010339	Flexion contracture of the 4th toe	8	0.173089	0.235333	0.657358
HP:0008069	Neoplasm of the skin	834	-0.0477429	0.747333	0.656428
HP:0001376	Limitation of joint mobility	1816	-0.0574927	0.758667	0.656102
HP:0005932	Abnormal renal corticomedullary differentiation	15	0.123354	0.252667	0.655442
HP:0100582	Nasal polyposis	13	0.155383	0.239333	0.655148
HP:0012376	Microphakia	71	0.0104215	0.244	0.654645
HP:0000451	Triangular nasal tip	7	0.209482	0.236667	0.654272
HP:0000372	Abnormality of the auditory canal	672	-0.0445543	0.73	0.653638
HP:0000308	Microretrognathia	374	-0.036114	0.739333	0.65351
HP:0011024	Abnormality of the gastrointestinal tract	6281	-0.064133	0.750667	0.653409
HP:0100716	Self-injurious behavior	508	-0.0401536	0.742667	0.652864
HP:0003693	Distal amyotrophy	298	-0.0263258	0.740667	0.650929
HP:0006650	Thickening of the lateral border of the scapula	67	0.0172297	0.252	0.649687
HP:0003323	Progressive muscle weakness	144	-0.0157367	0.742667	0.647866
HP:0000772	Abnormality of the ribs	1631	-0.0563196	0.731333	0.647075
HP:0005183	Pericardial lymphangiectasia	26	0.0798634	0.249333	0.646436
HP:0012028	Hepatocellular adenoma	5	0.236322	0.240667	0.645789
HP:0010327	Flexion contracture of the 2nd toe	8	0.173089	0.241333	0.64521
HP:0003152	Increased serum 1,25-dihydroxyvitamin D3	34	0.0715732	0.242	0.644886
HP:0002750	Delayed skeletal maturation	1796	-0.0566843	0.744	0.643046
HP:0007733	Laterally curved eyebrow	8	0.173089	0.254	0.641958
HP:0001080	Biliary tract abnormality	340	-0.0361259	0.736	0.641373
HP:0001513	Obesity	2278	-0.0584318	0.747333	0.64102
HP:0011089	Double tooth	8	0.173089	0.244	0.640895
HP:0005278	Hypoplastic nasal tip	74	0.00903899	0.256	0.640042
HP:0010987	Abnormality of cellular immune system	1666	-0.0544313	0.732667	0.639634
HP:0002488	Acute leukemia	271	-0.0323723	0.735333	0.638446
HP:0000063	Fused labia minora	135	-0.0145183	0.737333	0.635868
HP:0002099	Asthma	288	-0.0321353	0.746667	0.635366
HP:0040082	Happy demeanor	40	0.039191	0.26	0.633854
HP:0003568	Decreased glucosephosphate isomerase activity	7	0.165836	0.259333	0.633704
HP:0007266	Cerebral dysmyelination	51	0.0191442	0.252667	0.632992
HP:0010894	Abnormality of serine family amino acid metabolism	44	0.0421416	0.260667	0.632793
HP:0002992	Abnormality of tibia morphology	656	-0.045274	0.748667	0.631584
HP:0012701	Bowel urgency	7	0.209482	0.244667	0.62971
HP:0001410	Decreased liver function	566	-0.0439069	0.737333	0.628897
HP:0003020	Enlargement of the wrists	39	0.040364	0.26	0.626028
HP:0011948	Acute respiratory tract infection	39	0.0454661	0.256	0.625055
HP:0001658	Myocardial infarction	227	-0.0256624	0.726667	0.624121
HP:0005115	Supraventricular arrhythmia	397	-0.0326669	0.732	0.623888
HP:0004322	Short stature	6629	-0.0640975	0.729333	0.622353
HP:0001809	Split nail	74	0.00903899	0.272	0.621532
HP:0003029	Enlargement of the ankles	39	0.040364	0.262	0.621064
HP:0011450	CNS infection	262	-0.0292751	0.731333	0.620734
HP:0012715	Profound hearing impairment	23	0.0848289	0.258	0.619885
HP:0004378	Abnormality of the anus	1314	-0.0549987	0.724667	0.617943
HP:0011903	Hemoglobin H	7	0.209482	0.267333	0.617156
HP:0007643	Peripheral tractional retinal detachment	8	0.163434	0.257333	0.616963
HP:0002199	Hypocalcemic seizures	37	0.0444281	0.265333	0.616724
HP:0012384	Rhinitis	67	0.00498106	0.263333	0.61596
HP:0002986	Radial bowing	188	-0.0293307	0.734	0.614177
HP:0025155	Abnormality of hepatobiliary system physiology	566	-0.0439069	0.727333	0.613318
HP:0006521	Pulmonary lymphangiectasia	26	0.0798634	0.254667	0.612741
HP:0001005	Dermatological manifestations of systemic disorders	1281	-0.054329	0.724	0.611706
HP:0009487	Ulnar deviation of the hand	37	0.0430531	0.268667	0.611398
HP:0011145	Symptomatic seizures	52	0.0323438	0.259333	0.609852
HP:0007650	Progressive ophthalmoplegia	13	0.185273	0.262667	0.609492
HP:0009004	Hypoplasia of the musculature	27	0.0667784	0.265333	0.606358
HP:0001560	Abnormality of the amniotic fluid	1353	-0.0545886	0.729333	0.605632
HP:0030966	Abnormal pulmonary artery morphology	611	-0.0448582	0.745333	0.605176
HP:0000179	Thick lower lip vermilion	703	-0.0484228	0.717333	0.602957
HP:0003013	Bulging epiphyses	39	0.040364	0.276667	0.602037
HP:0011603	Congenital malformation of the great arteries	2620	-0.0592927	0.728	0.601988
HP:0000479	Abnormal retinal morphology	3648	-0.0619343	0.716667	0.601663
HP:0003100	Slender long bone	120	-0.0078958	0.730667	0.599707
HP:0100016	Abnormality of mesentery morphology	40	0.0408099	0.271333	0.598647
HP:0020006	Ciliary body coloboma	8	0.173089	0.263333	0.597616
HP:0003418	Back pain	145	-0.0225454	0.708667	0.596233
HP:0100654	Retrobulbar optic neuritis	32	0.0252045	0.274	0.592148
HP:0000077	Abnormality of the kidney	5738	-0.0647783	0.71	0.591593
HP:0001036	Parakeratosis	24	0.116	0.26	0.591558
HP:0000687	Widely spaced teeth	281	-0.0339821	0.725333	0.5903
HP:0004324	Increased body weight	2382	-0.0596352	0.714	0.589378
HP:0003542	Increased serum pyruvate	11	0.129924	0.256	0.588058
HP:0004447	Poikilocytosis	373	-0.0367899	0.732	0.587235
HP:0011035	Abnormality of renal cortex morphology	754	-0.0518725	0.721333	0.585891
HP:0012786	Recurrent cystitis	35	0.0569697	0.28	0.584313
HP:0005912	Biliary atresia	26	0.0506305	0.270667	0.583578
HP:0100024	Conspicuously happy disposition	12	0.143151	0.277333	0.58304
HP:0012107	Increased fibular diameter	80	0.00212035	0.262667	0.583033
HP:0000293	Full cheeks	726	-0.0479015	0.71	0.582274
HP:0011226	Aplasia/Hypoplasia of the eyelid	246	-0.0311209	0.717333	0.576746
HP:0010988	Abnormality of the extrinsic pathway	27	0.0622743	0.278667	0.576327
HP:0006957	Loss of ability to walk	139	-0.0176219	0.719333	0.575359
HP:0007780	Cortical pulverulent cataract	247	-0.0341573	0.729333	0.575261
HP:0007473	Crusting erythematous dermatitis	35	0.0569697	0.278667	0.573584
HP:0003805	Rimmed vacuoles	73	0.00924781	0.281333	0.573458
HP:0011344	Severe global developmental delay	380	-0.0423249	0.712667	0.571133
HP:0008988	Pelvic girdle muscle atrophy	40	0.0217196	0.266	0.57059
HP:0007141	Sensorimotor neuropathy	53	0.0191842	0.258	0.570554
HP:0011476	Profound sensorineural hearing impairment	23	0.0848289	0.266667	0.570376
HP:0003443	Decreased size of nerve terminals	9	0.13238	0.279333	0.570372
HP:0010693	Pulverulent cataract	255	-0.0341847	0.704	0.569629
HP:0001783	Broad metatarsal	81	0.000243423	0.278667	0.568298
HP:0045008	Abnormal shape of the radius	188	-0.0293307	0.718	0.567926
HP:0005525	Spontaneous hemolytic crises	7	0.165836	0.266	0.567746
HP:0007976	Cerulean cataract	247	-0.0340867	0.717333	0.566377
HP:0002580	Volvulus	72	0.0100162	0.274667	0.565111
HP:0002752	Sparse bone trabeculae	39	0.040364	0.284667	0.564992
HP:0002910	Elevated hepatic transaminases	647	-0.0481366	0.714	0.564468
HP:0001471	Aplasia/Hypoplasia of the musculature of the pelvis	40	0.0217196	0.28	0.564006
HP:0002505	Progressive inability to walk	145	-0.0178953	0.707333	0.562622
HP:0012120	Methylmalonic aciduria	139	-0.0207115	0.727333	0.562548
HP:0025439	Pharyngitis	68	-0.00562642	0.711333	0.56218
HP:0007817	Horizontal supranuclear gaze palsy	13	0.185273	0.275333	0.560835
HP:0002816	Genu recurvatum	138	-0.0214645	0.710667	0.560329
HP:0000803	Renal cortical cysts	170	-0.0283985	0.700667	0.560211
HP:0001180	Hand oligodactyly	53	0.0239453	0.292667	0.558937
HP:0011981	Pigment gallstones	7	0.165836	0.266	0.557848
HP:0004719	Hyperechogenic kidneys	9	0.129337	0.277333	0.557753
HP:0012642	Cerebellar agenesis	9	0.123986	0.274	0.557533
HP:0009486	Radial deviation of the hand	19	0.0733553	0.279333	0.557308
HP:0011357	Abnormality of hair density	2130	-0.0588088	0.726	0.55691
HP:0009131	Abnormality of the musculature of the thorax	74	-0.0104	0.722667	0.55622
HP:0004787	Fulminant hepatitis	61	-0.00228226	0.718667	0.554803
HP:0004448	Fulminant hepatic failure	61	-0.00228226	0.713333	0.554424
HP:0000201	Pierre-Robin sequence	48	0.0179809	0.276	0.553305
HP:0001930	Nonspherocytic hemolytic anemia	11	0.124799	0.281333	0.552201
HP:0003031	Ulnar bowing	219	-0.0325502	0.707333	0.551639
HP:0007549	Desquamation of skin soon after birth	67	0.00246911	0.274	0.550888
HP:0007489	Diffuse telangiectasia	35	0.0569697	0.269333	0.550372
HP:0005864	Pseudoarthrosis	83	-0.0123547	0.71	0.546849
HP:0004308	Ventricular arrhythmia	387	-0.0399839	0.707333	0.546118
HP:0001321	Cerebellar hypoplasia	922	-0.0543786	0.708	0.545192
HP:0004332	Abnormal lymphocyte morphology	669	-0.0485879	0.700667	0.545184
HP:0009099	Median cleft palate	124	-0.0163309	0.714	0.543079
HP:0100704	Cortical visual impairment	268	-0.0379902	0.717333	0.542138
HP:0011682	Perimembranous ventricular septal defect	23	0.0632404	0.279333	0.541723
HP:0008501	Median cleft lip and palate	124	-0.0163309	0.699333	0.539222
HP:0012899	Handgrip myotonia	11	0.146538	0.28	0.538932
HP:0007333	Hypoplasia of the frontal lobes	33	0.0302958	0.294667	0.538765
HP:0002616	Aortic root aneurysm	250	-0.0351359	0.717333	0.537577
HP:0002667	Nephroblastoma	507	-0.0479526	0.715333	0.536523
HP:0011500	Polycoria	68	0.00552822	0.286667	0.536394
HP:0007899	Retinal nonattachment	33	0.0285427	0.286	0.535883
HP:0100725	Lichenification	16	0.169415	0.273333	0.534004
HP:0010762	Chordoma	18	0.0387566	0.288667	0.533964
HP:0008366	Contractures involving the joints of the feet	205	-0.0334568	0.696667	0.532999
HP:0010818	Generalized tonic seizures	79	0.000989648	0.293333	0.532002
HP:0003131	Cystinuria	32	0.0329195	0.29	0.531857
HP:0011957	Abnormality of the pectoral muscle	74	-0.0104	0.7	0.530638
HP:0010722	Asymmetry of the ears	9	0.136916	0.290667	0.530363
HP:0002516	Increased intracranial pressure	605	-0.0493786	0.697333	0.530361
HP:0004751	Paroxysmal ventricular tachycardia	5	0.161962	0.29	0.530182
HP:0011794	Embryonal renal neoplasm	507	-0.0479526	0.71	0.529166
HP:0000935	Thickened cortex of long bones	24	0.0428279	0.289333	0.528275
HP:0009554	Projection of scalp hair onto lateral cheek	18	0.0387566	0.296667	0.526494
HP:0000268	Dolichocephaly	965	-0.0542939	0.712	0.526183
HP:0006143	Abnormal finger flexion creases	93	-0.0133323	0.699333	0.525566
HP:0010918	Abnormality of cysteine metabolism	32	0.0329195	0.298	0.525306
HP:0003575	Increased intracellular sodium	13	0.0704579	0.288667	0.52527
HP:0003731	Quadriceps muscle weakness	40	0.0217196	0.304667	0.523843
HP:0006657	Hypoplasia of first ribs	87	-0.01565	0.713333	0.523333
HP:0012813	Unilateral breast hypoplasia	78	-0.00972946	0.698667	0.523237
HP:0012640	Abnormality of intracranial pressure	605	-0.0493786	0.697333	0.522741
HP:0010442	Polydactyly	1810	-0.060662	0.700667	0.521628
HP:0000104	Renal agenesis	1081	-0.0563534	0.698667	0.520602
HP:0005086	Knee osteoarthritis	40	0.0287066	0.289333	0.519613
HP:0003678	Rapidly progressive	250	-0.0370517	0.706	0.518943
HP:0001807	Ridged nail	183	-0.0302728	0.699333	0.518282
HP:0009023	Abdominal wall muscle weakness	70	0.00224502	0.294667	0.517464
HP:0001161	Hand polydactyly	1255	-0.0565109	0.692667	0.51647
HP:0003517	Birth length greater than 97th percentile	29	0.0375725	0.292667	0.516166
HP:0011993	Impaired neutrophil bactericidal activity	8	0.165836	0.287333	0.515867
HP:0100826	Neoplasm of the nail	18	0.0387566	0.293333	0.514326
HP:0002419	Molar tooth sign on MRI	58	0.00789691	0.289333	0.514282
HP:0006292	Abnormality of dental eruption	1297	-0.0574992	0.680667	0.511879
HP:0100776	Recurrent pharyngitis	68	-0.00562642	0.695333	0.511051
HP:0009723	Abnormality of the subungual region	38	0.0219546	0.294	0.510515
HP:0100653	Optic neuritis	32	0.0252045	0.294	0.510214
HP:0001533	Slender build	98	-0.0145833	0.700667	0.510157
HP:0012731	Ectopic anterior pituitary gland	80	-0.000480288	0.703333	0.51012
HP:0003738	Exercise-induced myalgia	58	-0.00153257	0.694667	0.509247
HP:0012473	Tongue atrophy	22	0.110961	0.282	0.507005
HP:0001697	Abnormal pericardium morphology	393	-0.0464041	0.69	0.506326
HP:0011859	Punctate keratitis	11	0.0995871	0.284	0.505806
HP:0006109	Absent phalangeal crease	92	-0.0193548	0.707333	0.505467
HP:0001172	Abnormality of the thumb	1678	-0.059253	0.693333	0.505257
HP:0008587	Mild neurosensory hearing impairment	12	0.0758199	0.285333	0.505183
HP:0007206	Hemimegalencephaly	93	-0.0103881	0.692	0.504625
HP:0001645	Sudden cardiac death	433	-0.0420553	0.704667	0.503408
HP:0007585	Skin fragility with non-scarring blistering	11	0.0995871	0.28	0.5018
HP:0008142	Delayed calcaneal ossification	12	0.0758199	0.299333	0.500079
HP:0009716	Subependymal nodules	18	0.0387566	0.295333	0.49945
HP:0006913	Frontal cortical atrophy	161	-0.0248324	0.696667	0.498824
HP:0011229	Broad eyebrow	317	-0.0415661	0.686	0.49796
HP:0002744	Bilateral cleft lip and palate	82	-0.00361913	0.707333	0.497882
HP:0011449	Knee clonus	30	0.0687019	0.287333	0.494001
HP:0003378	Axonal degeneration/regeneration	15	0.0695246	0.308667	0.493533
HP:0011852	Chylopericardium	18	0.0387566	0.286667	0.491639
HP:0000543	Optic disc pallor	436	-0.0484031	0.691333	0.490927
HP:0001972	Macrocytic anemia	125	-0.0243017	0.683333	0.489807
HP:0011040	Abnormality of the intrahepatic bile duct	183	-0.0378922	0.694	0.489744
HP:0011895	Anemia due to reduced life span of red cells	190	-0.0294524	0.697333	0.488556
HP:0025323	Abnormal arterial physiology	56	0.00363346	0.312	0.487477
HP:0005214	Intestinal obstruction	260	-0.0400933	0.692667	0.486827
HP:0200083	Severe limb shortening	12	0.0758199	0.286	0.485656
HP:0006172	Flattened, squared-off epiphyses of tubular bones	12	0.0758199	0.296667	0.485306
HP:0003184	Decreased hip abduction	84	-0.0153342	0.697333	0.485069
HP:0000481	Abnormality of the cornea	3418	-0.0630142	0.681333	0.484781
HP:0000511	Vertical supranuclear gaze palsy	8	0.120089	0.289333	0.484161
HP:0012230	Rhegmatogenous retinal detachment	12	0.0758199	0.293333	0.483578
HP:0003796	Irregular iliac crest	76	-0.0177394	0.686	0.483574
HP:0001423	X-linked dominant inheritance	244	-0.0404332	0.686	0.483068
HP:0004207	Abnormality of the 5th finger	3029	-0.0623211	0.689333	0.482081
HP:0001557	Prenatal movement abnormality	614	-0.0508618	0.684	0.479949
HP:0003341	Junctional split	12	0.0995871	0.292	0.479055
HP:0100039	Thickened cortex of bones	24	0.0428279	0.302667	0.478986
HP:0003573	Increased total bilirubin	57	-0.00164554	0.692667	0.478007
HP:0010477	Aplasia of the bladder	11	0.0995871	0.297333	0.476564
HP:0008271	Abnormal cartilage collagen	12	0.0758199	0.300667	0.475586
HP:0006144	Shortening of all proximal phalanges of the fingers	12	0.0758199	0.296	0.473521
HP:0011860	Metaphyseal dappling	12	0.0758199	0.295333	0.473174
HP:0005451	Decreased cranial base ossification	12	0.0758199	0.298	0.472864
HP:0005868	Metaphyseal enchondromatosis	12	0.0758199	0.304	0.472196
HP:0012115	Hepatitis	240	-0.0365954	0.686	0.470157
HP:0003223	Decreased methylcobalamin	58	-0.0031196	0.69	0.469144
HP:0005502	Increased red cell osmotic fragility	13	0.0704579	0.302667	0.469033
HP:0008857	Neonatal short-trunk short stature	12	0.0758199	0.292667	0.467922
HP:0001878	Hemolytic anemia	190	-0.0294524	0.686	0.466947
HP:0002480	Hepatic encephalopathy	61	-0.00228226	0.684	0.46602
HP:0008994	Proximal muscle weakness in lower limbs	43	0.00931714	0.306	0.465834
HP:0009718	Subependymal giant-cell astrocytoma	18	0.0387566	0.3	0.465608
HP:0001083	Ectopia lentis	332	-0.0471921	0.681333	0.465338
HP:0100766	Abnormal lymphatic vessel morphology	19	0.0387566	0.301333	0.464486
HP:0009447	Aplasia/Hypoplasia of the phalanges of the 3rd finger	12	0.0758199	0.325333	0.463475
HP:0001399	Hepatic failure	464	-0.0505254	0.665333	0.46216
HP:0010053	Abnormality of the distal phalanx of the hallux	44	0.00657836	0.311333	0.458716
HP:0000112	Nephropathy	288	-0.0405236	0.688	0.456807
HP:0004180	Short distal phalanx of the 3rd finger	12	0.0758199	0.302667	0.456604
HP:0010501	Limitation of knee mobility	12	0.0758199	0.299333	0.456512
HP:0004969	Peripheral pulmonary artery stenosis	123	-0.026801	0.68	0.456226
HP:0009727	Achromatic retinal patches	18	0.0387566	0.308667	0.454878
HP:0012797	Lymphatic vessel neoplasm	18	0.0387566	0.304667	0.454428
HP:0003110	Abnormality of urine homeostasis	1862	-0.0614417	0.671333	0.453986
HP:0000818	Abnormality of the endocrine system	6137	-0.0665464	0.682667	0.453379
HP:0003026	Short long bone	1508	-0.0583366	0.692667	0.451902
HP:0100503	Vitamin B1 deficiency	41	0.00402585	0.319333	0.451799
HP:0012313	Heberden's node	12	0.0758199	0.306667	0.451603
HP:0009461	Short 3rd finger	12	0.0758199	0.303333	0.451531
HP:0002550	Absent facial hair	103	-0.0227209	0.68	0.45034
HP:0009272	Aplasia/Hypoplasia of the 4th finger	12	0.0758199	0.304667	0.449724
HP:0009734	Optic nerve glioma	19	0.0294055	0.304667	0.44934
HP:0001787	Abnormal delivery	140	-0.0300279	0.690667	0.44922
HP:0002314	Degeneration of the lateral corticospinal tracts	73	-0.0217428	0.682	0.449009
HP:0009724	Subungual fibromas	18	0.0387566	0.318	0.448846
HP:0009421	Aplasia/Hypoplasia of the distal phalanx of the 3rd finger	12	0.0758199	0.288	0.44673
HP:0002861	Melanoma	415	-0.0504708	0.678667	0.444703
HP:0200003	Splayed epiphyses	12	0.0758199	0.316	0.444068
HP:0003390	Sensory axonal neuropathy	82	-0.0205605	0.681333	0.443878
HP:0004961	Pulmonary artery sling	38	-5.75572e-05	0.696667	0.443613
HP:0012232	Shortened QT interval	56	0.0150819	0.316	0.443312
HP:0001188	Hand clenching	55	-0.00796566	0.672	0.440138
HP:0012712	Mild hearing impairment	12	0.0758199	0.316667	0.438802
HP:0004605	Absent vertebral body mineralization	12	0.0758199	0.319333	0.438132
HP:0004399	Congenital pyloric atresia	11	0.0995871	0.305333	0.436591
HP:0001620	High pitched voice	118	-0.0205273	0.691333	0.436386
HP:0003464	Abnormal cholesterol homeostasis	7	0.120089	0.301333	0.435853
HP:0002749	Osteomalacia	101	-0.0235275	0.682	0.435804
HP:0009280	Short 4th finger	12	0.0758199	0.322667	0.435359
HP:0009282	Abnormality of the distal phalanx of the 4th finger	12	0.0758199	0.316	0.435213
HP:0012798	Pulmonary lymphangiomyomatosis	18	0.0387566	0.31	0.433758
HP:0002160	Hyperhomocystinemia	58	-0.0031196	0.682	0.433111
HP:0001558	Decreased fetal movement	585	-0.0517316	0.684667	0.432626
HP:0030810	Abnormal tongue physiology	81	-0.00261005	0.682	0.432415
HP:0001248	Short tubular bones of the hand	12	0.0758199	0.307333	0.432392
HP:0030038	Enchondroma	17	0.028503	0.307333	0.432344
HP:0005068	Absent styloid process of ulna	12	0.0758199	0.314	0.43211
HP:0009408	Aplasia/Hypoplasia of the phalanges of the 4th finger	12	0.0758199	0.318	0.431899
HP:0030672	Asteroid hyalosis	12	0.0758199	0.319333	0.431067
HP:0003640	Foam cells in visceral organs and CNS	7	0.120089	0.298667	0.429607
HP:0007159	Fluctuations in consciousness	67	-0.0138686	0.682	0.428995
HP:0002808	Kyphosis	2107	-0.0624126	0.666	0.42827
HP:0010649	Flat nasal alae	72	-0.014625	0.681333	0.426082
HP:0009717	Cortical tubers	18	0.0387566	0.303333	0.425817
HP:0000456	Bifid nasal tip	117	-0.0339727	0.674	0.424326
HP:0003349	Low cholesterol esterification rates	7	0.120089	0.304	0.423936
HP:0009290	Short distal phalanx of the 4th finger	12	0.0758199	0.313333	0.423009
HP:0001273	Abnormality of the corpus callosum	2955	-0.0646604	0.662667	0.422503
HP:0030088	Increased serum testosterone level	34	0.007253	0.335333	0.422261
HP:0010982	Polygenic inheritance	73	-0.0184449	0.672	0.421447
HP:0005867	Fused fourth and fifth metacarpals	20	0.0271369	0.307333	0.42127
HP:0000037	Male pseudohermaphroditism	247	-0.044675	0.672	0.421109
HP:0003524	Decreased methionine synthase activity	58	-0.0031196	0.671333	0.41995
HP:0009172	Abnormality of the phalanges of the 4th finger	12	0.0758199	0.316	0.419199
HP:0008369	Abnormal tarsal ossification	28	0.0146156	0.320667	0.418886
HP:0000329	Facial hemangioma	108	-0.0323033	0.654667	0.418191
HP:0008678	Renal hypoplasia/aplasia	2390	-0.0637494	0.664	0.41819
HP:0004591	Disc-like vertebral bodies	12	0.0758199	0.311333	0.41799
HP:0002212	Curly hair	77	-0.0180145	0.676	0.417692
HP:0005684	Distal arthrogryposis	78	-0.0289766	0.661333	0.417685
HP:0003691	Scapular winging	355	-0.0496131	0.666667	0.417346
HP:0003481	Segmental peripheral demyelination/remyelination	18	0.0555122	0.318667	0.417131
HP:0003413	Atlantoaxial abnormality	70	-0.0206451	0.685333	0.416792
HP:0100734	Abnormality of vertebral epiphysis morphology	12	0.0758199	0.321333	0.416467
HP:0001249	Intellectual disability	9668	-0.0683233	0.654	0.415219
HP:0100711	Abnormality of the thoracic spine	274	-0.0458831	0.664667	0.41521
HP:0004619	Lumbar kyphoscoliosis	12	0.0758199	0.318	0.414679
HP:0002346	Head tremor	79	-0.0252411	0.664667	0.411877
HP:0012178	Reduced natural killer cell activity	62	-0.0163331	0.670667	0.411541
HP:0010701	Abnormal immunoglobulin level	497	-0.0521979	0.650667	0.411448
HP:0004679	Large tarsal bones	12	0.0758199	0.324	0.410685
HP:0100560	Upper limb asymmetry	43	-0.000785133	0.68	0.408353
HP:0009318	Aplasia/Hypoplasia of the 3rd finger	12	0.0758199	0.336	0.408073
HP:0100804	Ungual fibroma	18	0.0387566	0.334	0.40784
HP:0003484	Upper limb muscle weakness	8	0.115753	0.332667	0.407772
HP:0009289	Aplasia/Hypoplasia of the distal phalanx of the 4th finger	12	0.0758199	0.316667	0.40588
HP:0003765	Psoriasiform dermatitis	23	0.0493437	0.327333	0.404728
HP:0010538	Small sella turcica	82	-0.0245162	0.668667	0.40407
HP:0025575	Abnormal superior vena cava morphology	77	-0.0220771	0.664	0.402831
HP:0002224	Woolly hair	127	-0.0366058	0.658	0.402188
HP:0005301	Persistent left superior vena cava	77	-0.0220771	0.660667	0.399989
HP:0100781	Abnormality of the sacroiliac joint	55	-0.018481	0.653333	0.398756
HP:0004942	Aortic aneurysm	627	-0.0537076	0.653333	0.397861
HP:0001638	Cardiomyopathy	1470	-0.0612129	0.652	0.397612
HP:0003269	Sudanophilic leukodystrophy	51	-0.0127711	0.668	0.39736
HP:0003645	Prolonged partial thromboplastin time	22	0.0304103	0.329333	0.397242
HP:0030348	Increased circulating androgen level	34	0.007253	0.335333	0.396927
HP:0009748	Large earlobe	68	-0.0207051	0.648	0.396711
HP:0011228	Horizontal eyebrow	282	-0.0485693	0.658667	0.396212
HP:0000002	Abnormality of body height	7110	-0.0680581	0.649333	0.395651
HP:0030515	Moderate visual impairment	7	0.0597025	0.329333	0.394168
HP:0005372	Abnormality of B cell physiology	499	-0.0521979	0.663333	0.39348
HP:0004444	Spherocytosis	48	0.00418958	0.326667	0.393473
HP:0010675	Abnormal foot bone ossification	28	0.0146156	0.344	0.3934
HP:0031653	Abnormal heart valve physiology	2074	-0.0638735	0.661333	0.393316
HP:0006247	Enlarged interphalangeal joints	12	0.0758199	0.326	0.392592
HP:0002155	Hypertriglyceridemia	185	-0.0409906	0.644667	0.392574
HP:0001467	Aplasia/Hypoplasia involving the musculature of the upper limbs	75	-0.028477	0.659333	0.392517
HP:0009707	Synostosis involving the 4th metacarpal	20	0.0271369	0.334667	0.392363
HP:0010295	Aplasia/Hypoplasia of the tongue	212	-0.0441105	0.656	0.392187
HP:0012861	Ovotestis	19	0.0220106	0.332667	0.392173
HP:0005701	Multiple enchondromatosis	17	0.028503	0.322667	0.391988
HP:0010773	Partial anomalous pulmonary venous return	73	-0.0299857	0.659333	0.388656
HP:0000348	High forehead	1684	-0.0641005	0.653333	0.388491
HP:0004626	Lumbar scoliosis	12	0.0758199	0.337333	0.388266
HP:0009128	Aplasia/Hypoplasia involving the musculature of the extremities	75	-0.028477	0.666667	0.388081
HP:0005513	Increased megakaryocyte count	47	-0.0078622	0.664667	0.387657
HP:0001014	Angiokeratoma	23	0.0202025	0.328	0.386782
HP:0010650	Hypoplasia of the premaxilla	34	0.0273979	0.327333	0.38665
HP:0004598	Supernumerary vertebral ossification centers	6	0.0713189	0.325333	0.381297
HP:0100730	Bronchogenic cyst	27	0.00715326	0.338	0.379394
HP:0001791	Fetal ascites	8	0.120089	0.326667	0.378741
HP:0002970	Genu varum	212	-0.0458009	0.644667	0.378555
HP:0003774	Stage 5 chronic kidney disease	384	-0.0549028	0.648	0.378389
HP:0410031	Submucous cleft of soft and hard palate	201	-0.0432378	0.648	0.377757
HP:0004359	Abnormality of fatty-acid metabolism	195	-0.0473035	0.628	0.376984
HP:0000326	Abnormality of the maxilla	1167	-0.0605904	0.634	0.375919
HP:0003233	Decreased circulating high-density lipoprotein levels	47	-0.00315118	0.658	0.371768
HP:0010664	Fusion of the left and right thalami	24	0.0343747	0.334667	0.371163
HP:0100275	Diffuse cerebellar atrophy	36	-0.0079518	0.643333	0.369908
HP:0011123	Inflammatory abnormality of the skin	1279	-0.0609893	0.654667	0.369759
HP:0002047	Malignant hyperthermia	31	-0.000982037	0.649333	0.368569
HP:0005345	Abnormal vena cava morphology	78	-0.0281131	0.641333	0.368562
HP:0006709	Aplasia/Hypoplasia of the nipples	380	-0.0518816	0.638	0.368178
HP:0030046	Hypoglycosylation of alpha-dystroglycan	7	0.084763	0.332667	0.367124
HP:0009849	Symphalangism of middle phalanx of finger	23	0.00342727	0.349333	0.366218
HP:0003106	Subperiosteal bone resorption	32	0.00966445	0.340667	0.365656
HP:0000886	Deformed rib cage	37	-0.012392	0.652	0.365163
HP:0002076	Migraine	569	-0.0556669	0.648	0.364119
HP:0009178	Symphalangism of middle phalanx of 5th finger	23	0.00342727	0.338667	0.362194
HP:0030089	Abnormal muscle fiber protein expression	7	0.084763	0.328667	0.361739
HP:0002366	Abnormal lower motor neuron morphology	74	-0.0268437	0.666667	0.360954
HP:0000815	Hypergonadotropic hypogonadism	502	-0.054539	0.654	0.360649
HP:0011448	Ankle clonus	44	-0.00430948	0.658667	0.360416
HP:0002797	Osteolysis	412	-0.050607	0.652	0.360309
HP:0001980	Megaloblastic bone marrow	43	-0.0136065	0.657333	0.360173
HP:0004422	Biparietal narrowing	369	-0.0535475	0.64	0.357333
HP:0002507	Semilobar holoprosencephaly	24	0.0343747	0.345333	0.356
HP:0012243	Abnormal reproductive system morphology	6956	-0.068438	0.645333	0.355273
HP:0000499	Abnormality of the eyelashes	1167	-0.0616393	0.646667	0.355183
HP:0000867	Secondary hyperparathyroidism	32	0.00966445	0.357333	0.354215
HP:0000176	Submucous cleft hard palate	201	-0.0432378	0.644667	0.352794
HP:0001480	Freckling	528	-0.0575452	0.630667	0.352349
HP:0000821	Hypothyroidism	1622	-0.0627546	0.626667	0.351944
HP:0002846	Abnormal B cell morphology	499	-0.0521979	0.638	0.351611
HP:0003700	Generalized amyotrophy	97	-0.0312542	0.644667	0.350993
HP:0008819	Narrow femoral neck	14	0.0412238	0.334	0.350174
HP:0012332	Abnormal autonomic nervous system physiology	446	-0.0533668	0.63	0.349725
HP:0000857	Neonatal insulin-dependent diabetes mellitus	33	-0.00184364	0.649333	0.349132
HP:0002996	Limited elbow movement	462	-0.0542603	0.641333	0.348983
HP:0007946	Unilateral narrow palpebral fissure	7	0.0532682	0.339333	0.348864
HP:0000058	Abnormality of the labia	557	-0.054998	0.640667	0.347471
HP:0000677	Oligodontia	387	-0.0517106	0.636667	0.347178
HP:0007227	Macrogyria	231	-0.0510921	0.647333	0.346746
HP:0004218	Symphalangism of the 5th finger	23	0.00342727	0.351333	0.344822
HP:0002863	Myelodysplasia	219	-0.0470638	0.634	0.344171
HP:0001098	Abnormal fundus morphology	5657	-0.0684521	0.629333	0.34416
HP:0011749	Adrenocorticotropic hormone excess	6	0.0456225	0.344	0.343409
HP:0003384	Peripheral axonal atrophy	10	0.0468199	0.33	0.341722
HP:0002406	Limb dysmetria	46	-0.0258279	0.646667	0.341635
HP:0010979	Abnormality of the level of lipoprotein cholesterol	94	-0.0330106	0.641333	0.341075
HP:0006988	Alobar holoprosencephaly	24	0.0343747	0.356	0.340974
HP:0030112	Abnormal muscle fiber alpha dystroglycan	7	0.084763	0.330667	0.337615
HP:0000582	Upslanted palpebral fissure	2075	-0.0650812	0.637333	0.33743
HP:0010663	Abnormality of thalamus morphology	24	0.0343747	0.348	0.336338
HP:0011339	Abnormality of upper lip vermillion	1796	-0.0639966	0.642	0.335712
HP:0010756	Aplasia/Hypoplasia of the premaxilla	34	0.0273979	0.354667	0.335345
HP:0007166	Paroxysmal dyskinesia	268	-0.0495855	0.64	0.335155
HP:0000759	Abnormal peripheral nervous system morphology	2989	-0.0671155	0.637333	0.335056
HP:0004037	Abnormality of the ulnar epiphyses	15	0.0259938	0.358	0.334468
HP:0002868	Narrow iliac wings	39	-0.0179117	0.637333	0.333423
HP:0011436	Abnormal maternal serum screening	6	0.0456225	0.332	0.331387
HP:0002313	Spastic paraparesis	71	-0.0299352	0.636667	0.33107
HP:0002898	Embryonal neoplasm	555	-0.0573341	0.638	0.330833
HP:0001674	Complete atrioventricular canal defect	57	-0.0193204	0.639333	0.330239
HP:0008689	Bilateral cryptorchidism	27	-0.0138205	0.64	0.329126
HP:0004035	Abnormality of the styloid process of ulna	15	0.0259938	0.356	0.328712
HP:0005217	Duplication of internal organs	6	0.0500452	0.338	0.327359
HP:0002883	Hyperventilation	139	-0.041514	0.637333	0.327048
HP:0002385	Paraparesis	81	-0.0356741	0.642667	0.326246
HP:0005567	Renal magnesium wasting	13	0.0254156	0.342667	0.321412
HP:0010648	Dermal translucency	91	-0.0388256	0.638	0.321387
HP:0011002	Osteopetrosis	80	-0.0364465	0.626667	0.321298
HP:0100633	Esophagitis	126	-0.0427585	0.631333	0.320668
HP:0030491	Choriocapillaris atrophy	5	0.078011	0.348	0.318731
HP:0008386	Aplasia/Hypoplasia of the nails	1484	-0.0643825	0.620667	0.318323
HP:0025124	Fragile teeth	6	0.0726999	0.358	0.318095
HP:0008921	Neonatal short-limb short stature	128	-0.0444964	0.640667	0.316671
HP:0001169	Broad palm	98	-0.0362511	0.636667	0.315913
HP:0001197	Abnormality of prenatal development or birth	2971	-0.0661812	0.622	0.315616
HP:0009811	Abnormality of the elbow	1431	-0.0647962	0.618	0.314934
HP:0008070	Sparse hair	2037	-0.0663776	0.633333	0.314188
HP:0012145	Abnormality of multiple cell lineages in the bone marrow	450	-0.0566614	0.626	0.313518
HP:0010789	Abnormality of the Leydig cells	6	0.0456225	0.358	0.313173
HP:0002361	Psychomotor deterioration	51	-0.0286326	0.623333	0.311078
HP:0012637	Renal calcium wasting	9	0.0254156	0.364	0.310799
HP:0000893	Bulging of the costochondral junction	37	-0.012392	0.644	0.310774
HP:0001712	Left ventricular hypertrophy	256	-0.0514479	0.628	0.309331
HP:0000947	Dumbbell-shaped long bone	22	-0.00154029	0.639333	0.309087
HP:0010512	Adrenal calcification	6	0.0456225	0.35	0.306948
HP:0000834	Abnormality of the adrenal glands	1083	-0.0636914	0.618667	0.306233
HP:0030445	Pulmonary carcinoid tumor	24	-0.0115127	0.627333	0.306005
HP:0004329	Abnormal morphology of the posterior segment of the globe	5662	-0.0687049	0.617333	0.305834
HP:0003557	Increased variability in muscle fiber diameter	182	-0.0476486	0.624	0.305745
HP:0004785	Malrotation of colon	6	0.0500452	0.356667	0.304731
HP:0012368	Flat face	916	-0.0624906	0.62	0.304159
HP:0006462	Generalized bone demineralization	75	-0.0421916	0.624	0.30258
HP:0000161	Median cleft lip	138	-0.0408258	0.622	0.301528
HP:0006471	Fixed elbow flexion	75	-0.0421916	0.622667	0.301066
HP:0000605	Supranuclear gaze palsy	37	-0.00452848	0.634	0.300641
HP:0012548	Fatty replacement of skeletal muscle	65	-0.0254636	0.614667	0.300545
HP:0008593	Prominent antitragus	76	-0.0431931	0.621333	0.298332
HP:0002359	Frequent falls	104	-0.0398751	0.641333	0.297996
HP:0002919	Ketonuria	92	-0.0401684	0.625333	0.295329
HP:0012506	Small pituitary gland	12	0.00763587	0.360667	0.293798
HP:0008073	Low maternal serum estriol	6	0.0456225	0.362667	0.293587
HP:0002500	Abnormality of the cerebral white matter	3306	-0.0665228	0.624667	0.292671
HP:0100632	Pulmonary sequestration	15	0.00473118	0.368667	0.292352
HP:0001054	Numerous nevi	31	-0.0226618	0.631333	0.291338
HP:0000713	Agitation	663	-0.0596697	0.610667	0.2913
HP:0012084	Abnormality of skeletal muscle fiber size	187	-0.0488022	0.628667	0.290956
HP:0006980	Progressive leukoencephalopathy	7	0.0574225	0.360667	0.290492
HP:0002169	Clonus	149	-0.0445807	0.61	0.28984
HP:0002974	Radioulnar synostosis	619	-0.0597388	0.613333	0.289073
HP:0001633	Abnormal mitral valve morphology	812	-0.0616148	0.625333	0.288633
HP:0006855	Cerebellar vermis atrophy	43	-0.0245521	0.636	0.288551
HP:0100712	Abnormality of the lumbar spine	75	-0.0381826	0.616667	0.287104
HP:0010484	Hypertrophy of the upper limb	21	-0.0189275	0.626	0.286565
HP:0001716	Wolff-Parkinson-White syndrome	62	-0.031724	0.618	0.28615
HP:0002945	Intervertebral space narrowing	88	-0.0391063	0.613333	0.2847
HP:0008696	Renal hamartoma	35	-0.0250973	0.624	0.28212
HP:0011125	Abnormality of dermal melanosomes	21	-0.00857866	0.628	0.282034
HP:0040069	Abnormality of lower limb bone	3577	-0.0679448	0.612	0.281339
HP:0001093	Optic nerve dysplasia	373	-0.057789	0.625333	0.281113
[truncated: 3,706 more rows]
