# Supplementary material for: Developmental constraint shaped genome evolution and erythrocyte loss in Antarctic fishes following paleoclimate change
Source: PLoS Genet. 2020 Oct 27;16(10):e1009173. doi: 10.1371/journal.pgen.1009173 (PMC7660546; doi:10.1371/journal.pgen.1009173)
Supplement: S2 Table — (XLSX) [file pgen.1009173.s014.xlsx]

## Sheet: Sheet1
Supplementary Table 2 | Gene ontology enrichment for protein coding genes
HPO term	name	# genes	mean RER	p-value	z-score
HP:0001964	Aplasia/Hypoplasia of metatarsal bones	57	0.538405	0	4.05525
HP:0012213	Decreased glomerular filtration rate	6	1.71687	0.00133333	3.96012
HP:0012212	Abnormal glomerular filtration rate	6	1.71687	0.000666667	3.91051
HP:0010743	Short metatarsal	52	0.504019	0.00133333	3.62723
HP:0001114	Xanthelasma	14	1.01227	0	3.60771
HP:0002020	Gastroesophageal reflux	184	0.257502	0.000666667	3.55666
HP:0002577	Abnormality of the stomach	323	0.194658	0	3.46141
HP:0010732	Nodular changes affecting the eyelids	14	1.01227	0.000666667	3.45598
HP:0007210	Lower limb amyotrophy	25	0.688036	0.00133333	3.4531
HP:0000011	Neurogenic bladder	11	0.964361	0.002	3.32996
HP:0000096	Glomerulosclerosis	40	0.538012	0.000666667	3.32741
HP:0005339	Abnormality of complement system	20	0.78343	0.00133333	3.28875
HP:0002817	Abnormality of the upper limb	1059	0.100521	0	3.26982
HP:0002795	Functional respiratory abnormality	831	0.110968	0.000666667	3.2586
HP:0003026	Short long bone	181	0.244418	0	3.20791
HP:0000105	Enlarged kidney	19	0.701914	0.000666667	3.20656
HP:0004599	Absent or minimally ossified vertebral bodies	14	0.841866	0.00266667	3.16077
HP:0002613	Biliary cirrhosis	9	1.06469	0.00266667	3.1418
HP:0001155	Abnormality of the hand	967	0.0995012	0	3.13099
HP:0005184	Prolonged QTc interval	6	1.26734	0.004	3.12992
HP:0025270	Abnormality of esophagus physiology	388	0.161411	0.00133333	3.10987
HP:0002476	Primitive reflex	9	1.21229	0.004	3.10866
HP:0006493	Aplasia/hypoplasia involving bones of the lower limbs	266	0.187161	0	3.10678
HP:0000991	Xanthomatosis	30	0.556603	0.000666667	3.08036
HP:0012647	Abnormal inflammatory response	619	0.123796	0.000666667	3.06797
HP:0005305	Cerebral venous thrombosis	7	1.12522	0.004	3.05779
HP:0010111	Short phalanx of hallux	7	1.12219	0.002	3.04956
HP:0002916	Abnormality of chromosome segregation	12	0.884305	0.00333333	3.03848
HP:0006494	Aplasia/Hypoplasia involving bones of the feet	211	0.206941	0.00133333	3.00769
HP:0012649	Increased inflammatory response	619	0.123796	0.000666667	3.00154
HP:0008572	External ear malformation	83	0.357961	0.000666667	2.96365
HP:0008451	Posterior vertebral hypoplasia	6	1.18406	0.00533333	2.94598
HP:0009617	Abnormality of the distal phalanx of the thumb	27	0.557503	0.000666667	2.93059
HP:0001789	Hydrops fetalis	44	0.431813	0.000666667	2.92923
HP:0010978	Abnormality of immune system physiology	933	0.0940829	0.00466667	2.92528
HP:0004418	Thrombophlebitis	7	1.13633	0.006	2.90835
HP:0005905	Abnormal cervical curvature	5	1.29618	0.00733333	2.90702
HP:0002224	Woolly hair	29	0.590906	0.00533333	2.90277
HP:0005927	Aplasia/hypoplasia involving bones of the hand	344	0.156991	0.00333333	2.89846
HP:0100018	Nuclear cataract	35	0.546813	0.002	2.89413
HP:0010053	Abnormality of the distal phalanx of the hallux	10	0.902557	0.00666667	2.8861
HP:0004431	Complement deficiency	17	0.741447	0.00333333	2.84992
HP:0003119	Abnormality of lipid metabolism	181	0.214189	0.00133333	2.84172
HP:0010058	Aplasia/Hypoplasia of the phalanges of the hallux	10	0.90774	0.004	2.83845
HP:0002069	Generalized tonic-clonic seizures	94	0.304572	0.00333333	2.83112
HP:0001933	Subcutaneous hemorrhage	171	0.227032	0.00266667	2.82481
HP:0006886	Impaired distal vibration sensation	7	1.10503	0.00733333	2.82333
HP:0010076	Aplasia/Hypoplasia of the distal phalanx of the hallux	7	1.08812	0.008	2.80582
HP:0002583	Colitis	17	0.683558	0.00733333	2.80534
HP:0004400	Abnormality of the pylorus	79	0.312263	0.006	2.80495
HP:0040066	Abnormal morphology of bones of the lower limbs	270	0.171084	0.00266667	2.80495
HP:0001163	Abnormality of the metacarpal bones	182	0.21084	0.00533333	2.79655
HP:0005716	Lethal skeletal dysplasia	10	0.864799	0.00533333	2.79575
HP:0001627	Abnormal heart morphology	888	0.0900234	0.00133333	2.79208
HP:0012719	Functional abnormality of the gastrointestinal tract	557	0.120209	0.00333333	2.78843
HP:0025032	Abnormality of digestive system physiology	1299	0.0747205	0.00533333	2.77318
HP:0003679	Pace of progression	418	0.136562	0.00133333	2.76796
HP:0000591	Abnormal sclera morphology	86	0.298086	0.00133333	2.76413
HP:0011821	Abnormality of facial skeleton	816	0.097625	0.006	2.75923
HP:0000277	Abnormality of the mandible	654	0.103544	0.004	2.74934
HP:0100281	Chronic colitis	7	1.10776	0.00533333	2.74854
HP:0000592	Blue sclerae	71	0.325879	0	2.74523
HP:0012369	Abnormality of malar bones	205	0.190559	0.00466667	2.7334
HP:0100279	Ulcerative colitis	7	1.10776	0.00933333	2.73274
HP:0030791	Abnormal jaw morphology	684	0.103344	0.00266667	2.73085
HP:0003443	Decreased size of nerve terminals	6	1.05443	0.00733333	2.73063
HP:0002527	Falls	16	0.681905	0.0106667	2.72205
HP:0001592	Selective tooth agenesis	18	0.651875	0.00466667	2.72184
HP:0000923	Beaded ribs	6	1.08758	0.006	2.71988
HP:0000108	Renal corticomedullary cysts	6	1.12124	0.008	2.71908
HP:0000097	Focal segmental glomerulosclerosis	34	0.481448	0.00533333	2.68342
HP:0040065	Abnormal morphology of bones of the upper limbs	247	0.164548	0.00466667	2.67617
HP:0025031	Abnormality of the digestive system	1843	0.0595643	0.006	2.6756
HP:0200097	Oral mucosal blisters	26	0.57455	0.008	2.66635
HP:0001177	Preaxial hand polydactyly	44	0.386579	0.00666667	2.66415
HP:0025423	Abnormal larynx morphology	137	0.238789	0.006	2.66391
HP:0010493	Long metacarpals	5	1.18954	0.0126667	2.65112
HP:0010760	Absent toe	65	0.323182	0.00533333	2.64998
HP:0100569	Abnormal vertebral ossification	19	0.614935	0.00866667	2.64066
HP:0001607	Subglottic stenosis	7	0.99054	0.00733333	2.62539
HP:0000272	Malar flattening	194	0.18604	0.00733333	2.62387
HP:0000347	Micrognathia	516	0.116706	0.00533333	2.62342
HP:0011024	Abnormality of the gastrointestinal tract	997	0.083618	0.006	2.61256
HP:0040064	Abnormality of limbs	1486	0.064826	0.00866667	2.61112
HP:0030736	Sacrococcygeal teratoma	5	1.18123	0.0153333	2.60291
HP:0010057	Abnormality of the phalanges of the hallux	39	0.4233	0.00666667	2.59665
HP:0002093	Respiratory insufficiency	423	0.128488	0.008	2.59473
HP:0000774	Narrow chest	92	0.266877	0.00666667	2.592
HP:0001600	Abnormality of the larynx	154	0.22025	0.00666667	2.58729
HP:0002086	Abnormality of the respiratory system	1247	0.0702083	0.006	2.58705
HP:0007366	Atrophy/Degeneration affecting the brainstem	11	0.780004	0.0106667	2.58381
HP:0001167	Abnormality of finger	743	0.0961179	0.00466667	2.57844
HP:0003677	Slow progression	146	0.214118	0.00666667	2.5777
HP:0009997	Duplication of phalanx of hand	169	0.195822	0.00533333	2.57089
HP:0011968	Feeding difficulties	561	0.109443	0.00533333	2.5643
HP:0005736	Short tibia	16	0.649738	0.00733333	2.56368
HP:0012091	Abnormality of pancreas physiology	109	0.26345	0.00666667	2.56005
HP:0009601	Aplasia/Hypoplasia of the thumb	101	0.253312	0.00733333	2.55925
HP:0000177	Abnormality of upper lip	553	0.110363	0.008	2.55722
HP:0004444	Spherocytosis	6	1.03151	0.01	2.55698
HP:0010668	Abnormality of the zygomatic bone	224	0.170531	0.00533333	2.55619
HP:0005105	Abnormal nasal morphology	686	0.0982695	0.006	2.55177
HP:0006443	Patellar aplasia	16	0.67892	0.00866667	2.54064
HP:0010920	Zonular cataract	55	0.3713	0.006	2.53932
HP:0001732	Abnormality of the pancreas	206	0.186974	0.00533333	2.53448
HP:0011314	Abnormality of long bone morphology	512	0.110517	0.01	2.52625
HP:0004275	Duplication of hand bones	170	0.197416	0.004	2.52102
HP:0010938	Abnormality of the external nose	654	0.097891	0.008	2.51719
HP:0001373	Joint dislocation	288	0.148975	0.008	2.51658
HP:0000363	Abnormality of earlobe	64	0.305877	0.00733333	2.50692
HP:0009142	Duplication of bones involving the upper extremities	170	0.197416	0.00933333	2.50187
HP:0007556	Plantar hyperkeratosis	40	0.415686	0.00733333	2.5
HP:0006288	Advanced eruption of teeth	35	0.443025	0.00866667	2.49983
HP:0000622	Blurred vision	22	0.703113	0.0133333	2.49635
HP:0006265	Aplasia/Hypoplasia of fingers	226	0.163094	0.006	2.4937
HP:0003468	Abnormal vertebral morphology	343	0.129744	0.00533333	2.49059
HP:0009602	Abnormality of thumb phalanx	138	0.218431	0.00666667	2.48997
HP:0002487	Hyperkinesis	10	0.771531	0.0133333	2.48818
HP:0008024	Congenital nuclear cataract	23	0.635721	0.00933333	2.48528
HP:0006712	Aplasia/Hypoplasia of the ribs	87	0.265432	0.00666667	2.48397
HP:0002411	Myokymia	12	0.67176	0.0113333	2.47973
HP:0001522	Death in infancy	134	0.214219	0.006	2.47234
HP:0001733	Pancreatitis	64	0.364383	0.00866667	2.47015
HP:0001808	Fragile nails	25	0.533226	0.00733333	2.46956
HP:0005916	Abnormal metacarpal morphology	136	0.206005	0.0106667	2.46704
HP:0200041	Skin erosion	20	0.536387	0.00866667	2.46288
HP:0005772	Aplasia/Hypoplasia of the tibia	17	0.591196	0.00666667	2.46086
HP:0012718	Morphological abnormality of the gastrointestinal tract	752	0.0897757	0.00666667	2.46043
HP:0002021	Pyloric stenosis	74	0.282903	0.0106667	2.45683
HP:0100854	Aplasia of the musculature	11	0.719425	0.008	2.44955
HP:0011844	Abnormal appendicular skeleton morphology	1133	0.0720737	0.00533333	2.44444
HP:0003107	Abnormality of cholesterol metabolism	70	0.296702	0.01	2.43742
HP:0040189	Scaling skin	25	0.566659	0.0113333	2.43401
HP:0025033	Abnormality of digestive system morphology	752	0.0897757	0.00533333	2.42955
HP:0000152	Abnormality of head or neck	2296	0.0475529	0.00733333	2.42416
HP:0001446	Abnormality of the musculature of the upper limbs	96	0.242856	0.0113333	2.42211
HP:0010765	Palmar hyperkeratosis	36	0.428302	0.0106667	2.41529
HP:0000978	Bruising susceptibility	107	0.229947	0.0126667	2.4149
HP:0000972	Palmoplantar hyperkeratosis	34	0.449271	0.012	2.41011
HP:0002540	Inability to walk	64	0.315071	0.0113333	2.40773
HP:0001397	Hepatic steatosis	103	0.230529	0.008	2.40638
HP:0002505	Progressive inability to walk	16	0.622826	0.012	2.40357
HP:0008066	Abnormal blistering of the skin	80	0.304642	0.01	2.39968
HP:0003336	Abnormal enchondral ossification	108	0.225294	0.0126667	2.39957
HP:0001298	Encephalopathy	179	0.180503	0.00866667	2.39709
HP:0000212	Gingival overgrowth	68	0.315709	0.0113333	2.39567
HP:0030034	Diffuse glomerular basement membrane lamellation	5	1.06332	0.0173333	2.39301
HP:0100807	Long fingers	180	0.174026	0.0113333	2.39266
HP:0100538	Abnormality of the supraorbital ridges	86	0.251386	0.008	2.39255
HP:0001622	Premature birth	101	0.239586	0.0106667	2.391
HP:0006705	Abnormal atrioventricular valve morphology	97	0.241169	0.00666667	2.3901
HP:0000478	Abnormality of the eye	2144	0.0488591	0.00866667	2.38081
HP:0009118	Aplasia/Hypoplasia of the mandible	522	0.107966	0.008	2.37629
HP:0002992	Abnormality of tibia morphology	60	0.299835	0.00733333	2.37424
HP:0001633	Abnormal mitral valve morphology	76	0.269131	0.00733333	2.37382
HP:0001671	Abnormal cardiac septum morphology	411	0.114591	0.00933333	2.36951
HP:0001231	Abnormality of the fingernails	151	0.192528	0.00866667	2.36608
HP:0100790	Hernia	362	0.123485	0.006	2.36542
HP:0011458	Abdominal symptom	1012	0.0751595	0.008	2.35708
HP:0009116	Aplasia/Hypoplasia involving bones of the skull	530	0.102287	0.00866667	2.35632
HP:0000467	Neck muscle weakness	44	0.370158	0.008	2.35472
HP:0000429	Abnormality of the nasal alae	464	0.108563	0.00866667	2.35173
HP:0030236	Abnormality of muscle size	540	0.103114	0.00866667	2.34919
HP:0005420	Recurrent gram-negative bacterial infections	12	0.723879	0.0153333	2.34574
HP:0003398	Abnormal synaptic transmission at the neuromuscular junction	66	0.292601	0.01	2.3457
HP:0009774	Triangular shaped phalanges of the hand	142	0.190909	0.0153333	2.3427
HP:0012535	Abnormal synaptic transmission	66	0.292601	0.0106667	2.34059
HP:0001131	Corneal dystrophy	65	0.312675	0.0173333	2.33953
HP:0003974	Absent radius	24	0.457157	0.014	2.33907
HP:0004359	Abnormality of fatty-acid metabolism	43	0.356476	0.00933333	2.339
HP:0008872	Feeding difficulties in infancy	314	0.133942	0.012	2.33757
HP:0002625	Deep venous thrombosis	12	0.707866	0.014	2.33669
HP:0001272	Cerebellar atrophy	211	0.155567	0.01	2.33542
HP:0002669	Osteosarcoma	8	0.838865	0.0113333	2.33321
HP:0005294	Arterial dissection	5	1.07292	0.0193333	2.32982
HP:0012368	Flat face	78	0.254969	0.00866667	2.32916
HP:0004334	Dermal atrophy	82	0.270668	0.0113333	2.32836
HP:0000890	Long clavicles	6	0.942869	0.0166667	2.3202
HP:0011015	Abnormality of blood glucose concentration	175	0.173917	0.008	2.32012
HP:0006479	Abnormality of the dental pulp	28	0.436616	0.012	2.31739
HP:0011501	Anterior lenticonus	5	1.06332	0.0153333	2.31422
HP:0000675	Macrodontia of permanent maxillary central incisor	7	0.873792	0.0166667	2.31212
HP:0006292	Abnormality of dental eruption	152	0.190871	0.012	2.30027
HP:0001161	Hand polydactyly	147	0.188202	0.01	2.29994
HP:0003473	Fatigable weakness	66	0.292601	0.01	2.29936
HP:0000711	Restlessness	76	0.269004	0.0133333	2.29928
HP:0003953	Absent forearm bone	26	0.443097	0.0153333	2.29155
HP:0008401	Onychogryposis of toenails	7	0.981966	0.0193333	2.29119
HP:0009822	Aplasia involving forearm bones	26	0.443097	0.0133333	2.29027
HP:0002353	EEG abnormality	256	0.142919	0.0106667	2.28813
HP:0045060	Aplasia/hypoplasia involving bones of the extremities	445	0.105464	0.012	2.2851
HP:0002212	Curly hair	22	0.534718	0.016	2.28094
HP:0000653	Sparse eyelashes	65	0.301295	0.014	2.27963
HP:0000153	Abnormality of the mouth	1462	0.0576073	0.014	2.27938
HP:0011420	Age of death	229	0.151565	0.012	2.27789
HP:0003380	Decreased number of peripheral myelinated nerve fibers	49	0.321102	0.016	2.27783
HP:0001943	Hypoglycemia	154	0.181633	0.006	2.27633
HP:0011081	Incisor macrodontia	7	0.873792	0.0166667	2.27297
HP:0001384	Abnormality of the hip joint	231	0.144923	0.014	2.26743
HP:0000288	Abnormality of the philtrum	395	0.111403	0.00933333	2.26648
HP:0006496	Aplasia/hypoplasia involving bones of the upper limbs	379	0.116077	0.0126667	2.26571
HP:0001713	Abnormal cardiac ventricle morphology	369	0.120654	0.0146667	2.26323
HP:0010438	Abnormal ventricular septum morphology	270	0.136015	0.0146667	2.26226
HP:0005656	Positional foot deformity	325	0.127536	0.0126667	2.25951
HP:0008065	Aplasia/Hypoplasia of the skin	161	0.179476	0.0133333	2.25746
HP:0100258	Preaxial polydactyly	57	0.295715	0.0133333	2.25626
HP:0040006	Mortality/Aging	229	0.151565	0.0126667	2.2547
HP:0003273	Hip contracture	26	0.435688	0.014	2.25065
HP:0011359	Dry hair	20	0.568421	0.0186667	2.24284
HP:0001883	Talipes	324	0.126236	0.0133333	2.24212
HP:0000525	Abnormality iris morphology	355	0.120857	0.0166667	2.2386
HP:0005262	Abnormality of the synovia	238	0.146441	0.0133333	2.23806
HP:0003680	Nonprogressive	28	0.464144	0.012	2.23764
HP:0004331	Decreased skull ossification	33	0.420993	0.0173333	2.233
HP:0003577	Congenital onset	250	0.143765	0.0173333	2.23028
HP:0011842	Abnormality of skeletal morphology	2136	0.0446454	0.0113333	2.22926
HP:0000366	Abnormality of the nose	1139	0.0652336	0.0106667	2.22861
HP:0001197	Abnormality of prenatal development or birth	474	0.0995712	0.012	2.2271
HP:0002157	Azotemia	81	0.253543	0.014	2.2258
HP:0000056	Abnormality of the clitoris	69	0.262169	0.016	2.22576
HP:0002037	Inflammation of the large intestine	22	0.486599	0.018	2.22573
HP:0005914	Aplasia/Hypoplasia involving the metacarpal bones	116	0.210777	0.018	2.2255
HP:0030311	Lower extremity joint dislocation	218	0.147443	0.0146667	2.22336
HP:0006644	Thoracic dysplasia	6	0.917269	0.0253333	2.2194
HP:0002070	Limb ataxia	44	0.337321	0.0166667	2.21532
HP:0009122	Aplasia/hypoplasia affecting bones of the axial skeleton	598	0.08856	0.012	2.21276
HP:0001075	Atrophic scars	36	0.394311	0.0126667	2.21161
HP:0002465	Poor speech	75	0.252353	0.0106667	2.21158
HP:0007446	Palmoplantar blistering	13	0.787499	0.0166667	2.20649
HP:0031105	Abnormal uterus morphology	90	0.241778	0.0206667	2.20424
HP:0000963	Thin skin	80	0.244679	0.0153333	2.20413
HP:0003324	Generalized muscle weakness	79	0.248219	0.0126667	2.19953
HP:0001832	Abnormality of the metatarsal bones	133	0.188978	0.0173333	2.199
HP:0030191	Abnormal peripheral nervous system synaptic transmission	66	0.292601	0.0193333	2.19873
HP:0006486	Abnormality of the dental root	27	0.413113	0.0213333	2.1981
HP:0000107	Renal cyst	194	0.158807	0.0133333	2.19232
HP:0001991	Aplasia/Hypoplasia of toe	113	0.196995	0.0206667	2.18832
HP:0009127	Abnormality of the musculature of the limbs	240	0.137577	0.0193333	2.1866
HP:0011070	Abnormality of molar morphology	27	0.413113	0.0193333	2.18516
HP:0009942	Duplication of thumb phalanx	26	0.445297	0.0206667	2.18506
HP:0009380	Aplasia of the fingers	43	0.32631	0.0146667	2.18102
HP:0000929	Abnormality of the skull	1522	0.0534769	0.0113333	2.17918
HP:0003341	Junctional split	8	0.767776	0.0153333	2.17357
HP:0005595	Generalized hyperkeratosis	31	0.438238	0.0166667	2.17348
HP:0001142	Lenticonus	6	0.935343	0.0246667	2.17119
HP:0100490	Camptodactyly of finger	168	0.167832	0.018	2.16964
HP:0001056	Milia	29	0.433475	0.02	2.16705
HP:0040070	Abnormality of upper limb bone	370	0.112771	0.0173333	2.16549
HP:0003498	Disproportionate short stature	104	0.206489	0.0173333	2.16495
HP:0001363	Craniosynostosis	120	0.195476	0.014	2.16376
HP:0000234	Abnormality of the head	2259	0.0448127	0.0113333	2.16002
HP:0011071	Abnormality of permanent molar morphology	27	0.413113	0.0193333	2.16
HP:0000095	Abnormality of renal glomerulus morphology	108	0.222848	0.0166667	2.15808
HP:0001238	Slender finger	111	0.203107	0.0213333	2.15216
HP:0000939	Osteoporosis	227	0.139394	0.02	2.14846
HP:0009748	Large earlobe	13	0.600556	0.016	2.14755
HP:0011077	Abnormality of molar	27	0.413113	0.022	2.14221
HP:0005257	Thoracic hypoplasia	108	0.199896	0.018	2.14108
HP:0001403	Macrovesicular hepatic steatosis	10	0.679689	0.0246667	2.13992
HP:0000055	Abnormality of female external genitalia	115	0.190863	0.0206667	2.13971
HP:0001369	Arthritis	108	0.230223	0.0186667	2.13923
HP:0002814	Abnormality of the lower limb	1130	0.0629226	0.0166667	2.13822
HP:0010746	Hypoplasia of the phalanges of the toes	8	0.74633	0.022	2.13459
HP:0006480	Premature loss of teeth	38	0.35851	0.022	2.13401
HP:0000679	Taurodontia	27	0.413113	0.0226667	2.13348
HP:0031263	Abnormal renal corpuscle morphology	108	0.222848	0.0213333	2.12512
HP:0200136	Oral-pharyngeal dysphagia	9	0.698403	0.0226667	2.1219
HP:0011282	Abnormality of hindbrain morphology	948	0.063749	0.0173333	2.11961
HP:0005930	Abnormality of epiphysis morphology	220	0.144761	0.012	2.11879
HP:0009121	Abnormal axial skeleton morphology	1795	0.047078	0.0113333	2.11825
HP:0003027	Mesomelia	18	0.486311	0.024	2.11136
HP:0006846	Acute encephalopathy	29	0.407321	0.0193333	2.10881
HP:0010964	Abnormality of long-chain fatty-acid metabolism	18	0.506148	0.0213333	2.10677
HP:0009381	Short finger	189	0.150674	0.0133333	2.10078
HP:0005918	Abnormality of phalanx of finger	496	0.0938048	0.0193333	2.09863
HP:0009702	Carpal synostosis	30	0.37313	0.022	2.09713
HP:0000430	Underdeveloped nasal alae	73	0.246389	0.016	2.09643
HP:0001138	Optic neuropathy	29	0.499623	0.02	2.09488
HP:0001629	Ventricular septal defect	261	0.132056	0.0226667	2.09278
HP:0001311	Abnormal nervous system electrophysiology	350	0.108568	0.0206667	2.09228
HP:0000582	Upslanted palpebral fissure	176	0.162256	0.0186667	2.09179
HP:0001166	Arachnodactyly	97	0.221569	0.0213333	2.09173
HP:0010442	Polydactyly	198	0.14346	0.016	2.09095
HP:0007856	Punctate opacification of the cornea	14	0.712729	0.0253333	2.08986
HP:0001773	Short foot	103	0.204676	0.0246667	2.08577
HP:0040068	Abnormality of limb bone	1074	0.0607945	0.022	2.08525
HP:0007605	Excessive wrinkling of palmar skin	7	0.809213	0.036	2.08284
HP:0000773	Short ribs	55	0.28341	0.024	2.08044
HP:0010460	Abnormality of the female genitalia	477	0.0970569	0.02	2.08008
HP:0002041	Intractable diarrhea	7	0.787314	0.0253333	2.07267
HP:0012397	Aortic atherosclerosis	16	0.555365	0.022	2.07257
HP:0000924	Abnormality of the skeletal system	2216	0.0410537	0.02	2.07231
HP:0002293	Alopecia of scalp	23	0.44961	0.024	2.07187
HP:0000271	Abnormality of the face	2039	0.0422319	0.0213333	2.07001
HP:0000795	Abnormality of the urethra	295	0.120867	0.0166667	2.06977
HP:0000889	Abnormality of the clavicle	93	0.202204	0.0213333	2.06944
HP:0003457	EMG abnormality	157	0.170168	0.02	2.06864
HP:0004050	Absent hand	17	0.49463	0.0286667	2.06842
HP:0000161	Median cleft lip	20	0.43955	0.0226667	2.06799
HP:0001220	Interphalangeal joint contracture of finger	170	0.160659	0.0206667	2.06782
HP:0009815	Aplasia/hypoplasia of the extremities	474	0.0885582	0.018	2.06766
HP:0008362	Aplasia/Hypoplasia of the hallux	31	0.380746	0.0266667	2.06611
HP:0006482	Abnormality of dental morphology	159	0.165191	0.0246667	2.06478
HP:0003623	Neonatal onset	39	0.36766	0.0206667	2.0647
HP:0012035	Steatocystoma multiplex	12	0.766472	0.0266667	2.06259
HP:0011035	Abnormality of renal cortex morphology	127	0.201488	0.0206667	2.06258
HP:0010306	Short thorax	37	0.326641	0.026	2.05912
HP:0012373	Abnormal eye physiology	1739	0.046528	0.02	2.05306
HP:0008665	Clitoral hypertrophy	52	0.269136	0.02	2.04849
HP:0000326	Abnormality of the maxilla	113	0.191397	0.0206667	2.04769
HP:0001551	Abnormality of the umbilicus	197	0.14842	0.026	2.04575
HP:0004364	Abnormality of nitrogen compound homeostasis	84	0.23116	0.0233333	2.04252
HP:0010980	Hyperlipoproteinemia	27	0.389376	0.0226667	2.04244
HP:0002206	Pulmonary fibrosis	45	0.297124	0.0213333	2.0369
HP:0009004	Hypoplasia of the musculature	12	0.589608	0.0233333	2.03599
HP:0012374	Abnormal globe morphology	1722	0.0449524	0.0213333	2.03417
HP:0003141	Increased circulating low-density lipoprotein levels	23	0.426817	0.0246667	2.033
HP:0011297	Abnormality of digit	919	0.0622163	0.018	2.03247
HP:0000085	Horseshoe kidney	46	0.305563	0.0233333	2.02973
HP:0003199	Decreased muscle mass	58	0.271101	0.024	2.0285
HP:0011360	Acquired abnormal hair pattern	8	0.704897	0.0253333	2.02803
HP:0007559	Localized epidermolytic hyperkeratosis	12	0.766472	0.0333333	2.02776
HP:0000646	Amblyopia	84	0.247695	0.0273333	2.02583
HP:0002980	Femoral bowing	34	0.360523	0.0286667	2.0244
HP:0040253	Increased size of the clitoris	52	0.269136	0.0186667	2.02089
HP:0003635	Loss of subcutaneous adipose tissue in limbs	11	0.610677	0.0293333	2.02005
HP:0001537	Umbilical hernia	193	0.146291	0.0206667	2.01917
HP:0002813	Abnormality of limb bone morphology	1050	0.0612766	0.0233333	2.01715
HP:0004722	Thickening of the glomerular basement membrane	7	0.755939	0.0253333	2.01699
HP:0012785	Flexion contracture of finger	171	0.158491	0.024	2.01605
HP:0002827	Hip dislocation	181	0.148323	0.024	2.01573
HP:0000006	Autosomal dominant inheritance	1486	0.0508141	0.0166667	2.01543
HP:0010899	Abnormality of aspartate family amino acid metabolism	22	0.434267	0.0246667	2.00894
HP:0000448	Prominent nose	39	0.3329	0.0253333	2.00658
HP:0010571	Elevated levels of phytanic acid	15	0.512717	0.02	2.00219
HP:0001805	Thick nail	29	0.430711	0.024	1.99938
HP:0031137	Storage in hepatocytes	111	0.187241	0.0273333	1.99809
HP:0000612	Iris coloboma	152	0.162848	0.026	1.99794
HP:0000322	Short philtrum	123	0.181712	0.0326667	1.99778
HP:0002357	Dysphasia	57	0.267384	0.0266667	1.99642
HP:0040252	Abnormal size of the clitoris	52	0.269136	0.0246667	1.99611
HP:0002715	Abnormality of the immune system	1230	0.0572389	0.0273333	1.99552
HP:0009129	Upper limb amyotrophy	18	0.485639	0.0266667	1.99507
HP:0010965	Abnormality of phytanic acid metabolism	15	0.512717	0.0266667	1.99213
HP:0009888	Abnormality of secondary sexual hair	51	0.282646	0.0253333	1.99128
HP:0001374	Congenital hip dislocation	63	0.252189	0.026	1.98989
HP:0030178	Abnormality of central nervous system electrophysiology	270	0.120747	0.0206667	1.98831
HP:0003508	Proportionate short stature	110	0.187475	0.02	1.98521
HP:0100541	Femoral hernia	24	0.411134	0.0313333	1.98385
HP:0012372	Abnormal eye morphology	1722	0.0449524	0.0273333	1.98384
HP:0003690	Limb muscle weakness	127	0.172281	0.024	1.98186
HP:0010161	Abnormality of the phalanges of the toes	96	0.198593	0.0313333	1.98084
HP:0004299	Hernia of the abdominal wall	310	0.112015	0.0233333	1.98073
HP:0007021	Pain insensitivity	8	0.816709	0.0306667	1.98035
HP:0005588	Patchy palmoplantar keratoderma	7	0.935272	0.0326667	1.97872
HP:0010866	Abdominal wall defect	313	0.112736	0.028	1.97852
HP:0012210	Abnormal renal morphology	683	0.0744329	0.0226667	1.97214
HP:0002109	Abnormality of the bronchi	110	0.197476	0.0233333	1.97081
HP:0002585	Abnormality of the peritoneum	32	0.383616	0.0246667	1.96972
HP:0000796	Urethral obstruction	42	0.30036	0.0226667	1.96928
HP:0006261	Abnormality of phalangeal joints of the hand	176	0.156044	0.0246667	1.96796
HP:0100607	Dysmenorrhea	11	0.575387	0.0233333	1.96735
HP:0001510	Growth delay	1262	0.0536687	0.024	1.96419
HP:0003378	Axonal degeneration/regeneration	9	0.664434	0.0286667	1.96273
HP:0001317	Abnormality of the cerebellum	946	0.0644874	0.0226667	1.96243
HP:0002984	Hypoplasia of the radius	37	0.327947	0.032	1.96032
HP:0000977	Soft skin	20	0.431278	0.0326667	1.95923
HP:0001172	Abnormality of the thumb	262	0.121035	0.024	1.95753
HP:0001386	Joint swelling	27	0.350045	0.032	1.957
HP:0002754	Osteomyelitis	53	0.333826	0.028	1.9568
HP:0009106	Abnormal pelvis bone ossification	12	0.57187	0.0253333	1.95614
HP:0100491	Abnormality of lower limb joint	440	0.0934967	0.0253333	1.95483
HP:0003077	Hyperlipidemia	86	0.210573	0.0253333	1.95341
HP:0011283	Abnormality of the metencephalon	948	0.063749	0.0286667	1.94961
HP:0008167	Very long chain fatty acid accumulation	13	0.535654	0.036	1.94822
HP:0002202	Pleural effusion	35	0.386175	0.028	1.94802
HP:0007427	Reticulated skin pigmentation	17	0.551386	0.028	1.94769
HP:0000706	Unerupted tooth	14	0.521552	0.0313333	1.94767
HP:0009140	Synostosis involving bones of the feet	33	0.340905	0.0333333	1.94496
HP:0010109	Short hallux	29	0.364482	0.0246667	1.9442
HP:0000070	Ureterocele	8	0.645469	0.034	1.94167
HP:0003103	Abnormal cortical bone morphology	69	0.238406	0.0273333	1.94051
HP:0011805	Abnormality of muscle morphology	1075	0.0570935	0.0286667	1.93831
HP:0011991	Abnormal neutrophil count	113	0.193966	0.0253333	1.93522
HP:0000553	Abnormality of the uvea	426	0.0941741	0.026	1.93456
HP:0001760	Abnormality of the foot	926	0.0599631	0.0286667	1.93205
HP:0001634	Mitral valve prolapse	65	0.238566	0.0286667	1.93157
HP:0005855	Multiple prenatal fractures	11	0.563427	0.0273333	1.93142
HP:0011526	Abnormality of lens shape	7	0.743564	0.032	1.9313
HP:0005280	Depressed nasal bridge	330	0.103055	0.028	1.9309
HP:0003330	Abnormal bone structure	569	0.0771974	0.0286667	1.92973
HP:0008873	Disproportionate short-limb short stature	86	0.205686	0.0253333	1.92934
HP:0002703	Abnormality of skull ossification	37	0.313331	0.03	1.92905
HP:0000496	Abnormality of eye movement	1204	0.0536385	0.0326667	1.9276
HP:0007957	Corneal opacity	244	0.124248	0.0253333	1.92415
HP:0007475	Congenital bullous ichthyosiform erythroderma	14	0.638632	0.032	1.92317
HP:0012393	Allergy	7	0.725372	0.0333333	1.92183
HP:0000403	Recurrent otitis media	57	0.26294	0.03	1.91992
HP:0000772	Abnormality of the ribs	217	0.129171	0.0293333	1.91831
HP:0002948	Vertebral fusion	56	0.258977	0.03	1.91813
HP:0040069	Abnormality of lower limb bone	512	0.0806736	0.03	1.91772
HP:0008661	Urethral stenosis	35	0.314965	0.0333333	1.91453
HP:0001875	Neutropenia	111	0.196883	0.0273333	1.91355
HP:0006561	Lipid accumulation in hepatocytes	111	0.187241	0.03	1.91042
HP:0003510	Severe short stature	81	0.215545	0.028	1.90888
HP:0005338	Sparse lateral eyebrow	32	0.362088	0.0306667	1.90858
HP:0010049	Short metacarpal	108	0.182821	0.0266667	1.90764
HP:0000460	Narrow nose	14	0.498942	0.0373333	1.90712
HP:0005048	Synostosis of carpal bones	20	0.426086	0.0326667	1.89897
HP:0001088	Brushfield spots	14	0.497555	0.0313333	1.89831
HP:0004278	Synostosis involving bones of the hand	41	0.295248	0.0293333	1.89799
HP:0000240	Abnormality of skull size	1019	0.0541908	0.0346667	1.89555
HP:0003382	Hypertrophic nerve changes	5	0.854442	0.0373333	1.88934
HP:0000007	Autosomal recessive inheritance	2272	0.0365902	0.026	1.88314
HP:0025429	Abnormal cry	35	0.312557	0.0306667	1.88069
HP:0001251	Ataxia	633	0.0739098	0.0313333	1.87963
HP:0001508	Failure to thrive	671	0.0693795	0.0306667	1.87885
HP:0040009	Hyperparakeratosis	9	0.77548	0.0386667	1.87831
HP:0003484	Upper limb muscle weakness	17	0.471815	0.034	1.87742
HP:0012107	Increased fibular diameter	7	0.709322	0.042	1.87722
HP:0009943	Complete duplication of thumb phalanx	12	0.547117	0.038	1.87464
HP:0002299	Brittle hair	44	0.309478	0.0346667	1.87463
HP:0010041	Short 3rd metacarpal	5	0.832173	0.038	1.87302
HP:0003042	Elbow dislocation	80	0.207659	0.0333333	1.87249
HP:0010979	Abnormality of the level of lipoprotein cholesterol	40	0.310269	0.0366667	1.87231
HP:0000047	Hypospadias	237	0.119685	0.0353333	1.87178
HP:0001798	Anonychia	61	0.252495	0.0406667	1.87078
HP:0002423	Long-tract signs	6	0.754564	0.0393333	1.87027
HP:0001069	Episodic hyperhidrosis	8	0.634999	0.038	1.86722
HP:0000925	Abnormality of the vertebral column	991	0.057265	0.028	1.86518
HP:0010529	Echolalia	28	0.364619	0.0366667	1.86195
HP:0003701	Proximal muscle weakness	140	0.155443	0.034	1.85917
HP:0009115	Aplasia/hypoplasia involving the skeleton	780	0.0656194	0.034	1.85895
HP:0003328	Abnormal hair laboratory examination	28	0.376414	0.038	1.85741
HP:0012671	Abulia	9	0.60304	0.0373333	1.85726
HP:0009792	Teratoma	8	0.659732	0.0333333	1.85614
HP:0003272	Abnormality of the hip bone	363	0.0967525	0.028	1.85404
HP:0002589	Gastrointestinal atresia	65	0.234777	0.034	1.85287
HP:0008800	Limited hip movement	35	0.318351	0.038	1.85093
HP:0010039	Aplasia/Hypoplasia of the 3rd metacarpal	5	0.832173	0.0386667	1.85093
HP:0000729	Autistic behavior	222	0.120409	0.0353333	1.85083
HP:0002242	Abnormality of the intestine	518	0.0818477	0.032	1.84934
HP:0030310	Upper extremity joint dislocation	81	0.204355	0.0366667	1.84911
HP:0002644	Abnormality of pelvic girdle bone morphology	424	0.0865742	0.0326667	1.84514
HP:0002300	Mutism	34	0.313859	0.0386667	1.84472
HP:0004328	Abnormality of the anterior segment of the globe	960	0.0613639	0.0266667	1.84468
HP:0000519	Congenital cataract	96	0.211477	0.0326667	1.84449
HP:0009138	Synostosis involving bones of the lower limbs	33	0.340905	0.0433333	1.8442
HP:0012639	Abnormality of nervous system morphology	2115	0.0395253	0.0346667	1.84292
HP:0030212	Collectionism	9	0.60304	0.034	1.84267
HP:0000463	Anteverted nares	394	0.0899541	0.0326667	1.83823
HP:0001786	Narrow foot	5	0.817118	0.0426667	1.83747
HP:0000394	Lop ear	9	0.638962	0.0366667	1.83657
HP:0000290	Abnormality of the forehead	629	0.0727489	0.0286667	1.83505
HP:0002329	Drowsiness	15	0.50201	0.036	1.83453
HP:0006487	Bowing of the long bones	205	0.126987	0.034	1.83354
HP:0025426	Abnormal bronchus morphology	108	0.192761	0.0373333	1.83348
HP:0000474	Thickened nuchal skin fold	48	0.249829	0.0326667	1.83144
HP:0011355	Localized skin lesion	710	0.0706603	0.0333333	1.83107
HP:0010011	Abnormality of the 3rd metacarpal	5	0.832173	0.038	1.83033
HP:0001239	Wrist flexion contracture	8	0.644822	0.0393333	1.82989
HP:0002110	Bronchiectasis	86	0.213538	0.0353333	1.82836
HP:0000710	Hyperorality	9	0.60304	0.0366667	1.827
HP:0040290	Abnormality of skeletal muscles	530	0.0763995	0.0346667	1.82697
HP:0002087	Abnormality of the upper respiratory tract	356	0.0981795	0.04	1.82576
HP:0001250	Seizures	1248	0.0510516	0.0413333	1.82272
HP:0002645	Wormian bones	53	0.253413	0.0373333	1.82083
HP:0011220	Prominent forehead	130	0.159672	0.0373333	1.8205
HP:0002981	Abnormality of the calf	180	0.138219	0.0373333	1.82006
HP:0000130	Abnormality of the uterus	184	0.134097	0.0273333	1.81795
HP:0001507	Growth abnormality	1770	0.0412865	0.03	1.81698
HP:0007270	Atypical absence seizures	16	0.462954	0.0433333	1.81596
HP:0010636	Schizencephaly	6	0.720437	0.0413333	1.8158
HP:0011849	Abnormal bone ossification	506	0.0804454	0.0333333	1.81336
HP:0006352	Failure of eruption of permanent teeth	6	0.812849	0.0473333	1.81079
HP:0000315	Abnormality of the orbital region	1295	0.0496679	0.0426667	1.81064
HP:0001367	Abnormal joint morphology	1109	0.0530903	0.0413333	1.80934
HP:0009473	Joint contracture of the hand	201	0.124257	0.0413333	1.809
HP:0000522	Alacrima	13	0.493977	0.038	1.8083
HP:0002878	Respiratory failure	123	0.161381	0.0333333	1.80712
HP:0011830	Abnormality of oral mucosa	196	0.131689	0.04	1.80546
HP:0000757	Lack of insight	10	0.571842	0.0446667	1.80427
HP:0012165	Oligodactyly	30	0.320043	0.044	1.80226
HP:0004298	Abnormality of the abdominal wall	356	0.0891386	0.0366667	1.80105
HP:0001005	Dermatological manifestations of systemic disorders	188	0.131456	0.0393333	1.79959
HP:0010818	Generalized tonic seizures	16	0.449754	0.044	1.79898
HP:0001741	Phimosis	5	0.77543	0.0506667	1.79532
HP:0000336	Prominent supraorbital ridges	34	0.300775	0.038	1.79429
HP:0000855	Insulin resistance	42	0.272995	0.038	1.79304
HP:0002949	Fused cervical vertebrae	17	0.443574	0.0433333	1.7922
HP:0011329	Abnormality of cranial sutures	237	0.117241	0.038	1.78923
HP:0005622	Broad long bones	99	0.181763	0.034	1.78844
HP:0100627	Displacement of the external urethral meatus	250	0.112184	0.0406667	1.78656
HP:0010584	Pseudoepiphyses	17	0.437623	0.042	1.78647
HP:0001574	Abnormality of the integument	1828	0.0400995	0.0346667	1.78454
HP:0011119	Abnormality of the nasal dorsum	181	0.128979	0.038	1.7837
HP:0009829	Phocomelia	9	0.639667	0.048	1.78105
HP:0000993	Molluscoid pseudotumors	6	0.711467	0.0446667	1.78023
HP:0003458	EMG: myopathic abnormalities	46	0.262806	0.042	1.7787
HP:0009778	Short thumb	71	0.213883	0.0433333	1.77682
HP:0009660	Short phalanx of the thumb	29	0.336938	0.044	1.7754
HP:0000309	Abnormality of the midface	418	0.0839728	0.036	1.77105
HP:0006504	Anomaly of the limb diaphyses	210	0.117993	0.042	1.76977
HP:0025175	Honeycomb lung	14	0.452674	0.046	1.76952
HP:0002686	Prenatal maternal abnormality	50	0.255679	0.042	1.76937
HP:0000235	Abnormality of the fontanelles or cranial sutures	307	0.101574	0.04	1.7693
HP:0001647	Bicuspid aortic valve	59	0.230627	0.0393333	1.76866
HP:0003658	Hypomethioninemia	5	0.78676	0.0446667	1.76762
HP:0011204	EEG with continuous slow activity	9	0.60304	0.044	1.76738
HP:0010967	Abnormality of carnitine metabolism	16	0.429167	0.04	1.76682
HP:0000921	Missing ribs	37	0.28354	0.0446667	1.76629
HP:0012385	Camptodactyly	245	0.111881	0.044	1.76458
HP:0002060	Abnormality of the cerebrum	1248	0.0473168	0.0413333	1.76391
HP:0002448	Progressive encephalopathy	5	0.783285	0.046	1.76321
HP:0030213	Emotional blunting	9	0.60304	0.044	1.76294
HP:0100360	Contractures of the joints of the upper limbs	230	0.115326	0.044	1.76224
HP:0002059	Cerebral atrophy	371	0.0915307	0.0406667	1.75855
HP:0000940	Abnormal diaphysis morphology	231	0.115377	0.042	1.75823
HP:0011276	Vascular skin abnormality	388	0.0907669	0.044	1.75743
HP:0012638	Abnormality of nervous system physiology	2645	0.0303858	0.0406667	1.75679
HP:0010675	Abnormal foot bone ossification	18	0.4172	0.046	1.75628
HP:0031457	Pulmonary opacity	14	0.452674	0.0426667	1.75603
HP:0011425	Fetal ultrasound soft marker	60	0.219443	0.0513333	1.75437
HP:0009650	Short distal phalanx of the thumb	10	0.556695	0.046	1.75242
HP:0000164	Abnormality of the dentition	631	0.067284	0.046	1.75044
HP:0031567	Abnormal aortic valve cusp morphology	59	0.230627	0.0433333	1.7497
HP:0008417	Vertebral hypoplasia	30	0.309977	0.0426667	1.74942
HP:0025390	Reticular pattern on pulmonary HRCT	14	0.452674	0.0373333	1.74896
HP:0009136	Duplication involving bones of the feet	95	0.173695	0.0453333	1.7474
HP:0012243	Abnormal reproductive system morphology	981	0.054494	0.042	1.74576
HP:0025179	Ground-glass opacification on pulmonary HRCT	14	0.452674	0.0546667	1.74545
HP:0011843	Abnormality of skeletal physiology	524	0.0764536	0.042	1.74507
HP:0005288	Abnormality of the nares	407	0.084701	0.044	1.74444
HP:0002648	Abnormality of calvarial morphology	594	0.0696616	0.042	1.74348
HP:0008515	Aplasia/Hypoplasia of the vertebrae	30	0.309977	0.042	1.74042
HP:0000457	Depressed nasal ridge	105	0.176762	0.0386667	1.73879
HP:0200043	Verrucae	43	0.331487	0.0466667	1.73798
HP:0003674	Onset	880	0.0577148	0.0433333	1.73723
HP:0005135	Abnormal T-wave	6	0.722402	0.046	1.73493
HP:0009802	Aplasia of the phalanges of the hand	12	0.491084	0.0493333	1.73291
HP:0000002	Abnormality of body height	1029	0.0518824	0.0433333	1.73136
HP:0002977	Aplasia/Hypoplasia involving the central nervous system	1122	0.0472782	0.042	1.73099
HP:0002103	Abnormality of the pleura	46	0.273921	0.038	1.72987
HP:0010297	Bifid tongue	15	0.423996	0.05	1.72986
HP:0100871	Abnormality of the palm	303	0.0937755	0.0386667	1.72864
HP:0011339	Abnormality of upper lip vermillion	187	0.123032	0.044	1.72821
HP:0100259	Postaxial polydactyly	105	0.172113	0.0446667	1.72764
HP:0010655	Epiphyseal stippling	31	0.293223	0.0433333	1.72726
HP:0000599	Abnormality of the frontal hairline	84	0.191218	0.042	1.72613
HP:0002910	Elevated hepatic transaminases	156	0.146948	0.0446667	1.72449
HP:0100780	Conjunctival hamartoma	21	0.43202	0.044	1.7194
HP:0011109	Chronic sinusitis	9	0.55377	0.0486667	1.71887
HP:0001790	Nonimmune hydrops fetalis	10	0.539704	0.0506667	1.7184
HP:0031653	Abnormal heart valve physiology	230	0.114196	0.044	1.71544
HP:0012255	Dynein arm defect of respiratory motile cilia	7	0.693121	0.0466667	1.7137
HP:0001060	Axillary pterygia	9	0.544342	0.0453333	1.71306
HP:0200046	Cat cry	6	0.685085	0.0526667	1.71294
HP:0045061	Decreased carnitine level in liver	5	0.789905	0.0493333	1.71236
HP:0030362	Reduced muscle carnitine level	5	0.789905	0.054	1.71102
HP:0000348	High forehead	153	0.135515	0.0406667	1.71019
HP:0011443	Abnormality of coordination	681	0.0679111	0.044	1.71018
HP:0004339	Abnormality of sulfur amino acid metabolism	28	0.308907	0.05	1.71014
HP:0000895	Lateral clavicle hook	9	0.592146	0.0493333	1.70955
HP:0003234	Decreased plasma carnitine	14	0.462269	0.042	1.70838
HP:0012249	Abnormal ST segment	7	0.626181	0.0513333	1.7048
HP:0040019	Finger clinodactyly	237	0.109969	0.0413333	1.70472
HP:0001256	Intellectual disability, mild	150	0.137711	0.044	1.70468
HP:0030044	Flexion contracture of digit	249	0.110104	0.046	1.70443
HP:0010966	Abnormality of fatty-acid anion metabolism	16	0.429167	0.0526667	1.70345
HP:0000316	Hypertelorism	517	0.0749067	0.0413333	1.70314
HP:0009823	Aplasia involving bones of the upper limbs	12	0.491084	0.0513333	1.70087
HP:0031481	Abnormal mitral valve physiology	98	0.17402	0.0506667	1.69995
HP:0002661	Painless fractures due to injury	10	0.628214	0.048	1.69973
HP:0002197	Generalized seizures	138	0.150614	0.0406667	1.69956
HP:0000159	Abnormality of the lip	708	0.0625305	0.05	1.69953
HP:0001762	Talipes equinovarus	267	0.112163	0.0466667	1.69936
HP:0000008	Abnormality of female internal genitalia	424	0.0816383	0.0406667	1.69899
HP:0001199	Triphalangeal thumb	42	0.281232	0.0553333	1.69803
HP:0000297	Facial hypotonia	15	0.464485	0.0486667	1.69786
HP:0045009	Abnormal morphology of the radius	57	0.231045	0.0446667	1.69719
HP:0007588	Reticular hyperpigmentation	11	0.578556	0.05	1.69552
HP:0012251	ST segment elevation	7	0.626181	0.05	1.69411
HP:0001830	Postaxial foot polydactyly	36	0.279604	0.052	1.69149
HP:0002586	Peritonitis	17	0.487741	0.05	1.6905
HP:0000076	Vesicoureteral reflux	123	0.163554	0.05	1.69024
HP:0002118	Abnormality of the cerebral ventricles	532	0.0744322	0.05	1.68966
HP:0010819	Atonic seizures	22	0.356863	0.0453333	1.68924
HP:0002231	Sparse body hair	63	0.22654	0.0493333	1.68887
HP:0009641	Aplasia/Hypoplasia of the distal phalanx of the thumb	10	0.556695	0.0486667	1.6883
HP:0000723	Restrictive behavior	11	0.511008	0.0553333	1.68803
HP:0002066	Gait ataxia	77	0.193014	0.048	1.68676
HP:0010832	Abnormality of pain sensation	32	0.298242	0.0506667	1.68558
HP:0001547	Abnormality of the rib cage	276	0.104945	0.042	1.68325
HP:0002247	Duodenal atresia	18	0.427968	0.0546667	1.68311
HP:0000078	Abnormality of the genital system	1066	0.0486508	0.042	1.68297
HP:0000294	Low anterior hairline	59	0.208747	0.046	1.68231
HP:0030163	Abnormal vascular physiology	139	0.158207	0.04	1.68199
HP:0010477	Aplasia of the bladder	5	0.74092	0.0533333	1.68185
HP:0012246	Oculomotor nerve palsy	12	0.516676	0.05	1.68155
HP:0012090	Abnormality of pancreas morphology	59	0.216026	0.0513333	1.68127
HP:0009099	Median cleft palate	14	0.415244	0.0513333	1.68074
HP:0000260	Wide anterior fontanel	64	0.209883	0.0506667	1.67753
HP:0100547	Abnormality of forebrain morphology	1274	0.043781	0.0493333	1.67716
HP:0010845	EEG with generalized slow activity	10	0.528791	0.0533333	1.67346
HP:0008316	Abnormal mitochondria in muscle tissue	28	0.344523	0.0473333	1.67116
HP:0007435	Diffuse palmoplantar keratoderma	14	0.585349	0.056	1.66948
HP:0007369	Atrophy/Degeneration affecting the cerebrum	379	0.0818827	0.0506667	1.66883
HP:0012658	Abnormal brain FDG positron emission tomography	14	0.447488	0.0633333	1.66853
HP:0000543	Optic disc pallor	79	0.194655	0.046	1.6684
HP:0000787	Nephrolithiasis	99	0.166299	0.0473333	1.66817
HP:0003292	Decreased serum leptin	9	0.567716	0.05	1.66793
HP:0005144	Left ventricular septal hypertrophy	7	0.670731	0.06	1.66657
HP:0001770	Toe syndactyly	139	0.135074	0.0506667	1.66575
HP:0010485	Hyperextensibility at elbow	5	0.711121	0.0513333	1.6657
HP:0011729	Abnormality of joint mobility	875	0.0522112	0.046	1.66568
HP:0004207	Abnormality of the 5th finger	317	0.0904368	0.0413333	1.66545
HP:0009891	Underdeveloped supraorbital ridges	52	0.219093	0.052	1.66522
HP:0000713	Agitation	67	0.19716	0.056	1.66408
HP:0100027	Recurrent pancreatitis	9	0.536166	0.0513333	1.66401
HP:0004399	Congenital pyloric atresia	5	0.74092	0.0533333	1.66104
HP:0002718	Recurrent bacterial infections	97	0.187213	0.0513333	1.65894
HP:0010993	Abnormality of the cerebral subcortex	530	0.0730225	0.05	1.65824
HP:0010012	Abnormality of the 4th metacarpal	15	0.421496	0.0513333	1.6572
HP:0000168	Abnormality of the gingiva	142	0.144222	0.0533333	1.6572
HP:0012758	Neurodevelopmental delay	1410	0.0422957	0.0566667	1.65716
HP:0003223	Decreased methylcobalamin	7	0.621793	0.05	1.65668
HP:0000971	Abnormality of the sweat gland	11	0.492832	0.058	1.65553
HP:0011138	Abnormality of skin adnexa morphology	939	0.0519416	0.0466667	1.65448
HP:0010500	Hyperextensibility of the knee	5	0.711121	0.0506667	1.65344
HP:0005922	Abnormal hand morphology	256	0.100089	0.052	1.65299
HP:0030684	Abnormal adiponectin level	7	0.666733	0.054	1.65294
HP:0008935	Generalized neonatal hypotonia	9	0.533632	0.056	1.65199
HP:0005576	Tubulointerstitial fibrosis	9	0.558368	0.0586667	1.65084
HP:0012657	Abnormal brain positron emission tomography	14	0.447488	0.06	1.65008
HP:0000517	Abnormality of the lens	653	0.06188	0.0506667	1.64986
HP:0000670	Carious teeth	147	0.140459	0.046	1.64821
HP:0003011	Abnormality of the musculature	2038	0.0327885	0.0506667	1.64527
HP:0000812	Abnormal internal genitalia	446	0.0781678	0.048	1.64496
HP:0003146	Hypocholesterolemia	10	0.516883	0.054	1.64271
HP:0002958	Immune dysregulation	5	0.705196	0.0626667	1.64137
HP:0003524	Decreased methionine synthase activity	7	0.621793	0.0573333	1.64047
HP:0030830	Rales	14	0.452674	0.0553333	1.63858
HP:0200106	Absent/shortened dynein arms	7	0.693121	0.0606667	1.63744
HP:0001030	Fragile skin	25	0.331702	0.0553333	1.63699
HP:0001635	Congestive heart failure	150	0.134838	0.0493333	1.6366
HP:0010444	Pulmonary insufficiency	21	0.349503	0.0553333	1.63583
HP:0001349	Facial diplegia	14	0.455831	0.0533333	1.63538
HP:0011799	Abnormality of facial soft tissue	247	0.101913	0.0513333	1.63435
HP:0011800	Midface retrusion	186	0.115199	0.056	1.63122
HP:0003040	Arthropathy	34	0.319123	0.0553333	1.6298
HP:0001987	Hyperammonemia	41	0.24869	0.0513333	1.62903
HP:0001460	Aplasia/Hypoplasia involving the skeletal musculature	44	0.251391	0.0566667	1.6277
HP:0001997	Gout	11	0.486818	0.0613333	1.62645
HP:0001218	Autoamputation	24	0.359444	0.0526667	1.62583
HP:0000969	Edema	311	0.0875327	0.0586667	1.62554
HP:0001829	Foot polydactyly	92	0.174467	0.054	1.62481
HP:0002010	Narrow maxilla	5	0.711121	0.0593333	1.62364
HP:0030685	Decreased adiponectin level	7	0.666733	0.0573333	1.62356
HP:0002119	Ventriculomegaly	390	0.0845568	0.0546667	1.62348
HP:0030760	Renal fibrosis	9	0.558368	0.0566667	1.62197
HP:0025389	Pulmonary interstitial high-resolution computed tomography abnormality	14	0.452674	0.05	1.61983
HP:0002131	Episodic ataxia	15	0.409956	0.0593333	1.61978
HP:0002561	Absent nipple	6	0.672887	0.0566667	1.61947
HP:0008944	Distal lower limb amyotrophy	17	0.413009	0.0526667	1.6192
HP:0001612	Weak cry	28	0.297527	0.0686667	1.61886
HP:0004950	Peripheral arterial stenosis	33	0.27884	0.0486667	1.61785
HP:0002011	Morphological abnormality of the central nervous system	1942	0.0348633	0.054	1.61553
HP:0000327	Hypoplasia of the maxilla	102	0.155264	0.054	1.615
HP:0011041	Aplasia/Hypoplasia of the cervical spine	5	0.708868	0.0633333	1.61488
HP:0003391	Gowers sign	45	0.232952	0.0606667	1.61407
HP:0001892	Abnormal bleeding	350	0.0864899	0.0533333	1.61365
HP:0000476	Cystic hygroma	33	0.275999	0.06	1.61217
HP:0009886	Trichorrhexis nodosa	10	0.610184	0.0586667	1.61043
HP:0003196	Short nose	223	0.106853	0.0633333	1.60988
HP:0000422	Abnormality of the nasal bridge	699	0.0581656	0.06	1.60664
HP:0001059	Pterygium	34	0.274725	0.0573333	1.60512
HP:0000490	Deeply set eye	130	0.137457	0.0573333	1.60489
HP:0002266	Focal clonic seizures	15	0.446597	0.0646667	1.60455
HP:0006101	Finger syndactyly	168	0.120737	0.0606667	1.60309
HP:0003593	Infantile onset	399	0.0830117	0.0593333	1.60256
HP:0009832	Abnormality of the distal phalanx of finger	117	0.146896	0.0573333	1.60254
HP:0200036	Skin nodule	101	0.157871	0.06	1.60108
HP:0006316	Irregularly spaced teeth	5	0.711121	0.0626667	1.59888
HP:0000174	Abnormality of the palate	722	0.0578164	0.0606667	1.59763
HP:0011560	Mitral atresia	7	0.579478	0.0573333	1.59734
HP:0012253	Abnormal respiratory epithelium morphology	10	0.526178	0.0613333	1.59482
HP:0009924	Aplasia/Hypoplasia involving the nose	89	0.162887	0.0593333	1.59291
HP:0001640	Cardiomegaly	72	0.195388	0.062	1.59124
HP:0001742	Nasal obstruction	6	0.634524	0.056	1.59055
HP:0003561	Birth length less than 3rd percentile	8	0.578404	0.0586667	1.59024
HP:0010936	Abnormality of the lower urinary tract	472	0.0716857	0.0593333	1.5902
HP:0003387	Decreased number of large peripheral myelinated nerve fibers	14	0.421867	0.0653333	1.59012
HP:0100658	Cellulitis	39	0.284384	0.062	1.59008
HP:0003402	Decreased miniature endplate potentials	5	0.718074	0.0626667	1.58994
HP:0030680	Abnormality of cardiovascular system morphology	1136	0.0463374	0.052	1.58805
HP:0000590	Progressive external ophthalmoplegia	12	0.438703	0.0593333	1.58618
HP:0040082	Happy demeanor	6	0.622196	0.0533333	1.58458
HP:0001896	Reticulocytopenia	12	0.501306	0.0666667	1.58435
HP:0000223	Abnormality of taste sensation	9	0.510779	0.0633333	1.58389
HP:0000666	Horizontal nystagmus	26	0.309544	0.0653333	1.58276
HP:0001807	Ridged nail	28	0.331893	0.0573333	1.5819
HP:0000600	Abnormality of the pharynx	133	0.133626	0.062	1.58105
HP:0008069	Neoplasm of the skin	158	0.127743	0.0653333	1.58076
HP:0003995	Abnormality of the radial head	35	0.260323	0.0573333	1.57954
HP:0004302	Functional motor deficit	194	0.115107	0.0553333	1.57629
HP:0010932	Abnormality of nucleobase metabolism	39	0.255688	0.0566667	1.57581
HP:0003717	Minimal subcutaneous fat	5	0.744324	0.0613333	1.57525
HP:0012265	Ciliary dyskinesia	28	0.295758	0.0653333	1.57497
HP:0100134	Abnormality of the axillary hair	38	0.253287	0.0593333	1.5736
HP:0000245	Abnormality of the paranasal sinuses	91	0.179595	0.056	1.57345
HP:0004209	Clinodactyly of the 5th finger	231	0.100181	0.0593333	1.57339
HP:0003487	Babinski sign	158	0.129173	0.0606667	1.57067
HP:0100261	Abnormal tendon morphology	563	0.0635847	0.0526667	1.57021
HP:0004386	Gastrointestinal inflammation	39	0.24743	0.054	1.5698
HP:0012735	Cough	60	0.229365	0.0626667	1.56896
HP:0005100	Premature birth following premature rupture of fetal membranes	5	0.711121	0.0613333	1.56856
HP:0011227	Elevated C-reactive protein level	17	0.389131	0.0653333	1.56767
HP:0009179	Deviation of the 5th finger	233	0.0965957	0.0573333	1.56566
HP:0100335	Non-midline cleft lip	30	0.281495	0.0553333	1.56523
HP:0000113	Polycystic kidney dysplasia	37	0.2687	0.066	1.56413
HP:0000707	Abnormality of the nervous system	2845	0.0267628	0.062	1.56332
HP:0004361	Abnormality of circulating leptin level	9	0.567716	0.0713333	1.56319
HP:0025125	White lesion of the oral mucosa	30	0.366584	0.0666667	1.56212
HP:0011546	Abnormal atrioventricular connection	7	0.579478	0.066	1.55843
HP:0001780	Abnormality of toe	451	0.0734508	0.058	1.55803
HP:0009811	Abnormality of the elbow	194	0.10681	0.0593333	1.55796
HP:0025084	Folliculitis	8	0.68479	0.0646667	1.55679
HP:0030875	Abnormality of pulmonary circulation	122	0.156825	0.0606667	1.55661
HP:0008993	Increased intraabdominal fat	6	0.711647	0.06	1.55593
HP:0002185	Neurofibrillary tangles	15	0.397115	0.062	1.55448
HP:0008434	Hypoplastic cervical vertebrae	5	0.708868	0.0633333	1.55292
HP:0000695	Natal tooth	28	0.310208	0.0573333	1.551
HP:0009835	Aplasia/Hypoplasia of the distal phalanges of the hand	91	0.155244	0.0633333	1.54849
HP:0000187	Broad alveolar ridges	9	0.501088	0.0613333	1.54848
HP:0003555	Muscle fiber splitting	12	0.430616	0.0626667	1.54786
HP:0003124	Hypercholesterolemia	39	0.240366	0.0606667	1.54562
HP:0002500	Abnormality of the cerebral white matter	494	0.0657843	0.0553333	1.54523
HP:0000831	Insulin-resistant diabetes mellitus	27	0.304935	0.068	1.54434
HP:0001083	Ectopia lentis	38	0.248766	0.0573333	1.54416
HP:0009906	Aplasia/Hypoplasia of the earlobes	40	0.256311	0.0666667	1.54343
HP:0011358	Generalized hypopigmentation of hair	32	0.291199	0.0626667	1.54173
HP:0002970	Genu varum	36	0.262993	0.06	1.54166
HP:0000745	Diminished motivation	26	0.29022	0.0653333	1.54059
HP:0003170	Abnormality of the acetabulum	63	0.191518	0.0706667	1.53837
HP:0011185	EEG with focal epileptiform discharges	14	0.410657	0.0686667	1.53735
HP:0003304	Spondylolysis	6	0.620839	0.0733333	1.53539
HP:0100555	Asymmetric growth	36	0.250004	0.0673333	1.53475
HP:0000970	Anhidrosis	24	0.335629	0.0706667	1.5339
HP:0200040	Epidermoid cyst	17	0.423308	0.0646667	1.53321
HP:0002254	Intermittent diarrhea	17	0.389048	0.0706667	1.53268
HP:0007328	Impaired pain sensation	26	0.310077	0.0646667	1.53035
HP:0002273	Tetraparesis	14	0.445538	0.0713333	1.53014
HP:0025014	Subcutaneous spheroids	5	0.711121	0.06	1.52972
HP:0007455	Adermatoglyphia	10	0.553887	0.0686667	1.52966
HP:0011006	Abnormality of the musculature of the neck	79	0.174434	0.0593333	1.52767
HP:0000224	Decreased taste sensation	9	0.510779	0.07	1.52602
HP:0002145	Frontotemporal dementia	19	0.360571	0.0693333	1.52549
HP:0002745	Oral leukoplakia	30	0.366584	0.08	1.5244
HP:0001347	Hyperreflexia	522	0.0683598	0.0606667	1.52186
HP:0012262	Abnormal ciliary motility	28	0.295758	0.0733333	1.52159
HP:0009998	Complete duplication of phalanx of hand	13	0.423215	0.0626667	1.5211
HP:0008392	Subungual hyperkeratosis	9	0.618236	0.058	1.52096
HP:0003549	Abnormality of connective tissue	1098	0.0439607	0.0626667	1.52096
HP:0003676	Progressive	242	0.0957468	0.0633333	1.52014
HP:0003826	Stillbirth	28	0.291431	0.0726667	1.52006
HP:0000218	High palate	433	0.0713192	0.068	1.51838
HP:0001538	Protuberant abdomen	19	0.329217	0.068	1.51776
HP:0001159	Syndactyly	263	0.0896428	0.0693333	1.516
HP:0006801	Hyperactive deep tendon reflexes	13	0.433724	0.0626667	1.51592
HP:0000696	Delayed eruption of permanent teeth	9	0.4846	0.0753333	1.51551
HP:0005938	Abnormal respiratory motile cilium morphology	10	0.526178	0.0726667	1.51539
HP:0000343	Long philtrum	246	0.095782	0.0733333	1.5147
HP:0012261	Abnormal respiratory motile cilium physiology	28	0.295758	0.0706667	1.51425
HP:0012575	Abnormality of the nephron	149	0.128265	0.0713333	1.51125
HP:0011135	Aplasia/Hypoplasia of the sweat glands	10	0.445448	0.0686667	1.51022
HP:0002380	Fasciculations	55	0.210574	0.0606667	1.50969
HP:0001961	Hypoplastic heart	27	0.29115	0.0686667	1.50908
HP:0011354	Generalized abnormality of skin	682	0.0555826	0.0633333	1.50745
HP:0009882	Short distal phalanx of finger	88	0.154823	0.064	1.50561
HP:0009825	Aplasia involving bones of the extremities	13	0.426734	0.0726667	1.50541
HP:0007460	Autoamputation of digits	18	0.393968	0.0666667	1.50513
HP:0001788	Premature rupture of membranes	11	0.443925	0.066	1.50358
HP:0000163	Abnormality of the oral cavity	1240	0.0422149	0.0686667	1.50313
HP:0012736	Profound global developmental delay	23	0.304777	0.072	1.50215
HP:0001976	Reduced antithrombin III activity	8	0.511729	0.066	1.50164
HP:0004936	Venous thrombosis	76	0.193923	0.0793333	1.50119
HP:0009767	Aplasia/Hypoplasia of the phalanges of the hand	180	0.110244	0.072	1.50012
HP:0004325	Decreased body weight	902	0.0475006	0.0733333	1.49797
HP:0004943	Accelerated atherosclerosis	7	0.568159	0.0733333	1.49642
HP:0000301	Abnormality of facial musculature	166	0.118073	0.07	1.49578
HP:0003312	Abnormal form of the vertebral bodies	263	0.0960381	0.0726667	1.49408
HP:0003429	CNS hypomyelination	37	0.24281	0.0646667	1.49407
HP:0001598	Concave nail	6	0.592129	0.07	1.49356
HP:0100886	Abnormality of globe location	687	0.0564924	0.0673333	1.4934
HP:0200037	Skin vesicle	31	0.290695	0.0753333	1.49187
HP:0005213	Pancreatic calcification	8	0.565989	0.0746667	1.49183
HP:0003045	Abnormality of the patella	68	0.193815	0.0686667	1.49101
HP:0012448	Delayed myelination	71	0.180084	0.0733333	1.48919
HP:0010693	Pulverulent cataract	12	0.463181	0.076	1.48724
HP:0031650	Abnormal atrioventricular valve physiology	111	0.142777	0.068	1.48713
HP:0003803	Type 1 muscle fiber predominance	15	0.356395	0.072	1.48393
HP:0000605	Supranuclear gaze palsy	14	0.390235	0.0746667	1.48335
HP:0000278	Retrognathia	154	0.117113	0.0713333	1.4825
HP:0004397	Ectopic anus	36	0.243991	0.0746667	1.48056
HP:0001852	Sandal gap	58	0.194836	0.0673333	1.4801
HP:0004312	Abnormality of reticulocytes	46	0.223608	0.064	1.48007
HP:0001065	Striae distensae	19	0.32813	0.0706667	1.47946
HP:0000627	Posterior embryotoxon	50	0.219686	0.0673333	1.47773
HP:0025068	Incomitant strabismus	10	0.477259	0.076	1.47684
HP:0010988	Abnormality of the extrinsic pathway	12	0.432006	0.0726667	1.47646
HP:0000765	Abnormality of the thorax	592	0.0568268	0.074	1.47595
HP:0100266	Synostosis of carpals/tarsals	46	0.22717	0.0646667	1.47534
HP:0007149	Distal upper limb amyotrophy	16	0.395541	0.068	1.4723
HP:0200134	Epileptic encephalopathy	74	0.172508	0.0686667	1.4713
HP:0011100	Intestinal atresia	29	0.289349	0.0686667	1.47073
HP:0000717	Autism	134	0.125201	0.066	1.4707
HP:0000846	Adrenal insufficiency	79	0.180854	0.0753333	1.47069
HP:0000400	Macrotia	172	0.109349	0.0713333	1.47033
HP:0100257	Ectrodactyly	61	0.186231	0.0753333	1.47019
HP:0005368	Abnormality of humoral immunity	163	0.124082	0.074	1.46946
HP:0009944	Partial duplication of thumb phalanx	10	0.48197	0.0786667	1.46872
HP:0000823	Delayed puberty	175	0.115518	0.0726667	1.4685
HP:0000674	Anodontia	12	0.424565	0.0713333	1.46707
HP:0011017	Abnormality of cell physiology	329	0.0824823	0.0706667	1.46702
HP:0002181	Cerebral edema	34	0.26024	0.0766667	1.46465
HP:0010674	Abnormality of the curvature of the vertebral column	776	0.0485935	0.0693333	1.46402
HP:0002446	Astrocytosis	16	0.373168	0.0833333	1.46343
HP:0001265	Hyporeflexia	242	0.0905256	0.062	1.46121
HP:0002107	Pneumothorax	19	0.328379	0.0766667	1.45864
HP:0003112	Abnormality of serum amino acid levels	42	0.227975	0.0753333	1.45697
HP:0009921	Duane anomaly	10	0.477259	0.078	1.45694
HP:0010322	Abnormality of the 5th toe	54	0.191006	0.0786667	1.45683
HP:0002991	Abnormality of fibula morphology	51	0.202145	0.07	1.45633
HP:0040012	Chromosome breakage	12	0.42522	0.0733333	1.45534
HP:0011603	Congenital malformation of the great arteries	250	0.0863907	0.0786667	1.45465
HP:0030962	Abnormal morphology of the great vessels	375	0.0760595	0.0806667	1.45425
HP:0012447	Abnormal myelination	279	0.0847652	0.0666667	1.45099
HP:0001735	Acute pancreatitis	7	0.550413	0.0846667	1.45001
HP:0001156	Brachydactyly	274	0.0818115	0.078	1.4499
HP:0000782	Abnormality of the scapula	100	0.136651	0.0706667	1.44956
HP:0000549	Abnormal conjugate eye movement	695	0.0549924	0.072	1.44926
HP:0004352	Abnormality of purine metabolism	27	0.285387	0.086	1.44808
HP:0001171	Split hand	59	0.190145	0.0726667	1.44805
HP:0002355	Difficulty walking	59	0.191614	0.0746667	1.44626
HP:0001388	Joint laxity	112	0.136352	0.0773333	1.44597
HP:0002089	Pulmonary hypoplasia	85	0.157875	0.08	1.44467
HP:0001965	Abnormality of the scalp	222	0.0929967	0.0706667	1.44332
HP:0002557	Hypoplastic nipples	29	0.261198	0.0713333	1.44307
HP:0004481	Progressive macrocephaly	26	0.284198	0.082	1.44229
HP:0011712	Right bundle branch block	14	0.415473	0.0793333	1.44162
HP:0001653	Mitral regurgitation	89	0.163946	0.076	1.44076
HP:0009658	Aplasia/Hypoplasia of the phalanges of the thumb	34	0.261464	0.076	1.44016
HP:0100643	Abnormality of nail color	24	0.317827	0.074	1.43993
HP:0000691	Microdontia	90	0.151784	0.0773333	1.43987
HP:0005692	Joint hyperflexibility	187	0.101751	0.072	1.43939
HP:0001643	Patent ductus arteriosus	198	0.100691	0.0773333	1.4381
HP:0006703	Aplasia/Hypoplasia of the lungs	105	0.136404	0.076	1.43807
HP:0010829	Impaired temperature sensation	5	0.652927	0.0826667	1.43772
HP:0001435	Abnormality of the shoulder girdle musculature	64	0.177018	0.0833333	1.43769
HP:0000704	Periodontitis	25	0.293844	0.078	1.43591
HP:0002033	Poor suck	25	0.289946	0.0746667	1.4352
HP:0001985	Hypoketotic hypoglycemia	13	0.41617	0.084	1.43385
HP:0000878	11 pairs of ribs	24	0.301077	0.0793333	1.43357
HP:0011203	EEG with abnormally slow frequencies	13	0.373995	0.0766667	1.43253
HP:0012444	Brain atrophy	400	0.0706235	0.07	1.43228
HP:0006501	Aplasia/Hypoplasia of the radius	85	0.155195	0.0806667	1.43121
HP:0002616	Aortic root aneurysm	30	0.253258	0.0766667	1.43057
HP:0009804	Reduced number of teeth	203	0.0962618	0.0813333	1.43044
HP:0000014	Abnormality of the bladder	251	0.0895335	0.0733333	1.43003
HP:0011182	Epileptiform EEG discharges	83	0.165062	0.076	1.42996
HP:0000377	Abnormality of the pinna	511	0.0607295	0.084	1.42957
HP:0000968	Ectodermal dysplasia	37	0.242677	0.082	1.42866
HP:0001646	Abnormal aortic valve morphology	112	0.136808	0.0726667	1.42521
HP:0005162	Left ventricular failure	27	0.2742	0.086	1.42454
HP:0000951	Abnormality of the skin	1518	0.0344341	0.08	1.42369
HP:0009999	Partial duplication of the phalanx of hand	11	0.445944	0.078	1.42363
HP:0001939	Abnormality of metabolism/homeostasis	1709	0.0324475	0.0773333	1.42352
HP:0000952	Jaundice	157	0.11728	0.078	1.42208
HP:0001557	Prenatal movement abnormality	117	0.126949	0.078	1.42204
HP:0001058	Poor wound healing	11	0.409361	0.0873333	1.42146
HP:0000202	Oral cleft	456	0.066269	0.08	1.42128
HP:0008048	Abnormality of the line of Schwalbe	52	0.203703	0.0866667	1.42122
HP:0000201	Pierre-Robin sequence	16	0.355754	0.0786667	1.42035
HP:0012443	Abnormality of brain morphology	1801	0.0315196	0.0753333	1.41917
HP:0002683	Abnormality of the calvaria	708	0.0519387	0.072	1.41914
HP:0003450	Axonal regeneration	8	0.520759	0.084	1.41878
HP:0002460	Distal muscle weakness	111	0.127465	0.082	1.41855
HP:0006498	Aplasia/Hypoplasia of the patella	28	0.253119	0.082	1.41681
HP:0002160	Hyperhomocystinemia	8	0.508983	0.0766667	1.41653
HP:0001597	Abnormality of the nail	344	0.0752703	0.0793333	1.41653
HP:0003180	Flat acetabular roof	24	0.308826	0.0726667	1.41629
HP:0002058	Myopathic facies	25	0.291873	0.0726667	1.41541
HP:0100729	Large face	153	0.115353	0.0826667	1.4152
HP:0001655	Patent foramen ovale	34	0.243351	0.078	1.41512
HP:0012740	Papilloma	60	0.215424	0.088	1.41275
HP:0002156	Homocystinuria	10	0.442875	0.0753333	1.4117
HP:0000204	Cleft upper lip	136	0.12061	0.09	1.411
HP:0001561	Polyhydramnios	156	0.111029	0.078	1.40892
HP:0030247	Splanchnic vein thrombosis	17	0.346078	0.0806667	1.40797
HP:0000492	Abnormal eyelid morphology	877	0.0462498	0.0806667	1.40701
HP:0000849	Adrenocortical abnormality	8	0.492409	0.0773333	1.40658
HP:0000436	Abnormality of the nasal tip	183	0.0993928	0.0906667	1.4064
HP:0001601	Laryngomalacia	60	0.188602	0.0813333	1.404
HP:0002979	Bowing of the legs	150	0.122614	0.0873333	1.4028
HP:0001322	Brain very small	400	0.0706235	0.0773333	1.40163
HP:0006965	Acute necrotizing encephalopathy	20	0.319364	0.0913333	1.40146
HP:0004322	Short stature	956	0.0419014	0.0833333	1.40144
HP:0100265	Synostosis of metacarpals/metatarsals	12	0.404372	0.0806667	1.4002
HP:0000876	Oligomenorrhea	22	0.305274	0.0826667	1.40004
HP:0001595	Abnormality of the hair	819	0.0472915	0.0766667	1.39966
HP:0002312	Clumsiness	16	0.374164	0.0806667	1.39946
HP:0001980	Megaloblastic bone marrow	5	0.613913	0.0786667	1.39863
HP:0007165	Periventricular gray matter heterotopia	6	0.57511	0.0833333	1.39848
HP:0005984	Elevated maternal serum alpha-fetoprotein	6	0.549581	0.09	1.39825
HP:0000356	Abnormality of the outer ear	805	0.0480731	0.0793333	1.39776
HP:0004297	Abnormality of the biliary system	266	0.0863546	0.0906667	1.39748
HP:0010919	Abnormality of homocysteine metabolism	10	0.442875	0.0953333	1.3974
HP:0003016	Metaphyseal widening	69	0.170309	0.0826667	1.39709
HP:0006711	Aplasia/Hypoplasia involving bones of the thorax	132	0.12066	0.086	1.39574
HP:0005562	Multiple renal cysts	38	0.229961	0.0833333	1.39493
HP:0001902	Giant platelets	8	0.478035	0.088	1.39312
HP:0009771	Osteolytic defects of the phalanges of the hand	20	0.29436	0.0826667	1.39267
HP:0010173	Aplasia/Hypoplasia of the phalanges of the toes	32	0.241797	0.078	1.39067
HP:0003287	Abnormality of mitochondrial metabolism	93	0.158559	0.0866667	1.39004
HP:0100957	Abnormality of the renal medulla	41	0.208844	0.084	1.38937
HP:0002566	Intestinal malrotation	82	0.151146	0.0846667	1.38906
HP:0005959	Impaired gluconeogenesis	6	0.568576	0.0846667	1.38898
HP:0009612	Duplication of the distal phalanx of the thumb	6	0.571756	0.08	1.38881
HP:0001324	Muscle weakness	662	0.0496618	0.0813333	1.38854
HP:0002024	Malabsorption	189	0.109696	0.0866667	1.38853
HP:0001162	Postaxial hand polydactyly	81	0.15712	0.0866667	1.38848
HP:0002621	Atherosclerosis	59	0.179884	0.0893333	1.38792
HP:0004323	Abnormality of body weight	1102	0.0364349	0.0846667	1.3877
HP:0040161	Localized osteoporosis	15	0.351366	0.0733333	1.38613
HP:0004552	Scarring alopecia of scalp	12	0.397777	0.088	1.38584
HP:0002311	Incoordination	74	0.159798	0.082	1.38582
HP:0010059	Broad hallux phalanx	16	0.342056	0.0953333	1.38525
HP:0000871	Panhypopituitarism	7	0.523883	0.0833333	1.38436
HP:0001344	Absent speech	97	0.144351	0.0846667	1.38338
HP:0011108	Recurrent sinusitis	21	0.307472	0.0826667	1.38228
HP:0100242	Sarcoma	115	0.131154	0.0806667	1.38119
HP:0000719	Inappropriate behavior	21	0.306089	0.0813333	1.37909
HP:0001153	Septate vagina	8	0.492534	0.0806667	1.3787
HP:0000126	Hydronephrosis	142	0.112295	0.0806667	1.37705
HP:0000964	Eczema	87	0.150435	0.0866667	1.37669
HP:0030084	Clinodactyly	304	0.0792793	0.09	1.37641
HP:0002395	Lower limb hyperreflexia	17	0.338421	0.084	1.37619
HP:0002015	Dysphagia	227	0.0847132	0.0886667	1.37531
HP:0000508	Ptosis	482	0.0617327	0.0873333	1.37412
HP:0010182	Abnormality of the distal phalanges of the toes	26	0.259135	0.0866667	1.37224
HP:0003722	Neck flexor weakness	10	0.427819	0.0886667	1.37219
HP:0002269	Abnormality of neuronal migration	260	0.0849459	0.0806667	1.37176
HP:0002816	Genu recurvatum	23	0.29359	0.09	1.37143
HP:0000615	Abnormal pupil morphology	54	0.178551	0.0953333	1.37108
HP:0002002	Deep philtrum	32	0.247104	0.0906667	1.37056
HP:0000276	Long face	137	0.115928	0.0893333	1.37007
HP:0001530	Mild postnatal growth retardation	6	0.589626	0.0946667	1.36995
HP:0011356	Regional abnormality of skin	302	0.0765448	0.086	1.36844
HP:0001654	Abnormal heart valve morphology	203	0.0933022	0.0806667	1.36749
HP:0007392	Excessive wrinkled skin	35	0.218413	0.082	1.36609
HP:0001178	Ulnar claw	8	0.480336	0.0973333	1.36481
HP:0003761	Calcinosis	10	0.450474	0.084	1.36428
HP:0011267	Microtia, third degree	9	0.448185	0.0873333	1.364
HP:0040073	Abnormal morphology of forearm bone	91	0.145187	0.0873333	1.36309
HP:0003547	Shoulder girdle muscle weakness	15	0.335881	0.0906667	1.36272
HP:0000431	Wide nasal bridge	393	0.0666797	0.088	1.36126
HP:0000486	Strabismus	681	0.0497562	0.0853333	1.36039
HP:0007359	Focal seizures	61	0.181327	0.092	1.35833
HP:0100338	Non-midline cleft palate	11	0.40363	0.0886667	1.35832
HP:0009803	Short phalanx of finger	153	0.110271	0.0913333	1.35809
HP:0002442	Dyscalculia	11	0.403917	0.0866667	1.35707
HP:0001528	Hemihypertrophy	8	0.536651	0.0833333	1.35683
HP:0000306	Abnormality of the chin	193	0.0968797	0.08	1.35596
HP:0003202	Skeletal muscle atrophy	422	0.0675299	0.08	1.35395
HP:0100243	Leiomyosarcoma	18	0.326872	0.0973333	1.35303
HP:0100851	Abnormal emotion/affect behavior	267	0.0818213	0.0893333	1.35109
HP:0002204	Pulmonary embolism	43	0.264279	0.096	1.35105
HP:0001874	Abnormality of neutrophils	185	0.106656	0.088	1.35078
HP:0002720	IgA deficiency	16	0.326	0.0926667	1.35001
HP:0001436	Abnormality of the foot musculature	52	0.188012	0.0913333	1.34952
HP:0010522	Dyslexia	10	0.429689	0.092	1.34951
HP:0000147	Polycystic ovaries	63	0.169078	0.0873333	1.34918
HP:0001831	Short toe	82	0.151654	0.092	1.34874
HP:0001558	Decreased fetal movement	103	0.130137	0.09	1.34808
HP:0012163	Carotid artery dilatation	14	0.365735	0.0933333	1.34803
HP:0005599	Hypopigmentation of hair	82	0.149102	0.0906667	1.3468
HP:0001191	Abnormality of the carpal bones	72	0.158047	0.0873333	1.34658
HP:0001626	Abnormality of the cardiovascular system	1705	0.0293031	0.0906667	1.34483
HP:0009810	Abnormality of upper limb joint	394	0.0647545	0.0833333	1.34276
HP:0006892	Frontotemporal cerebral atrophy	12	0.388778	0.0946667	1.34056
HP:0002650	Scoliosis	711	0.0495444	0.088	1.3402
HP:0100732	Pancreatic fibrosis	18	0.316944	0.0913333	1.34011
HP:0040132	Abnormal sensory nerve conduction velocity	17	0.304383	0.0946667	1.33948
HP:0002497	Spastic ataxia	9	0.473031	0.0966667	1.33918
HP:0010874	Tendon xanthomatosis	15	0.360097	0.0886667	1.3384
HP:0009487	Ulnar deviation of the hand	14	0.343985	0.0846667	1.33838
HP:0002463	Language impairment	37	0.226389	0.088	1.3381
HP:0012256	Absent outer dynein arms	6	0.57661	0.0966667	1.33481
HP:0002891	Uterine leiomyosarcoma	18	0.326872	0.094	1.33469
HP:0004396	Poor appetite	36	0.236453	0.0926667	1.33436
HP:0005107	Abnormality of the sacrum	98	0.123535	0.088	1.33359
HP:0002427	Motor aphasia	10	0.41754	0.09	1.33344
HP:0001283	Bulbar palsy	35	0.231242	0.092	1.33331
HP:0011504	Bull's eye maculopathy	9	0.449085	0.0933333	1.33191
HP:0030223	Perseveration	13	0.385037	0.0906667	1.32999
HP:0003762	Uterus didelphys	8	0.489998	0.0966667	1.32996
HP:0001289	Confusion	44	0.21426	0.0926667	1.32906
HP:0012759	Neurodevelopmental abnormality	1929	0.0285576	0.0926667	1.32847
HP:0001863	Toe clinodactyly	17	0.306213	0.0886667	1.32844
HP:0008768	Inappropriate sexual behavior	5	0.530693	0.0933333	1.32766
HP:0005625	Osteoporosis of vertebrae	15	0.351366	0.0926667	1.32727
HP:0004307	Abnormal anatomic location of the heart	85	0.139346	0.1	1.32676
HP:0009826	Limb undergrowth	190	0.0967963	0.0926667	1.32673
HP:0002647	Aortic dissection	34	0.244597	0.0886667	1.32474
HP:0010946	Dilatation of the renal pelvis	142	0.112295	0.100667	1.32377
HP:0002134	Abnormality of the basal ganglia	52	0.186839	0.0986667	1.32367
HP:0001291	Abnormality of the cranial nerves	226	0.0840875	0.0966667	1.32311
HP:0003584	Late onset	12	0.412696	0.0926667	1.32296
HP:0010901	Abnormality of methionine metabolism	15	0.349211	0.092	1.32148
HP:0001602	Laryngeal stenosis	11	0.37909	0.1	1.32117
HP:0008368	Tarsal synostosis	32	0.241655	0.1	1.3209
HP:0003214	Prolonged G2 phase of cell cycle	5	0.562779	0.0926667	1.32003
HP:0002225	Sparse pubic hair	35	0.222515	0.100667	1.31928
HP:0009839	Osteolytic defects of the distal phalanges of the hand	5	0.58247	0.0946667	1.31816
HP:0000303	Mandibular prognathia	116	0.120013	0.096	1.31743
HP:0009699	Osteolytic defects of the hand bones	20	0.29436	0.104667	1.31602
HP:0030448	Soft tissue sarcoma	91	0.139786	0.0993333	1.31584
HP:0003431	Decreased motor nerve conduction velocity	43	0.193332	0.0953333	1.31386
HP:0010944	Abnormality of the renal pelvis	143	0.104911	0.0926667	1.31243
HP:0009017	Loss of gluteal subcutaneous adipose tissue	5	0.585347	0.104	1.31241
HP:0000718	Aggressive behavior	132	0.111523	0.094	1.3122
HP:0011804	Abnormality of muscle physiology	1748	0.0292156	0.0946667	1.31187
HP:0000481	Abnormality of the cornea	578	0.05132	0.098	1.31123
HP:0002138	Subarachnoid hemorrhage	18	0.310791	0.1	1.31086
HP:0000633	Decreased lacrimation	17	0.325578	0.098	1.30925
HP:0009465	Ulnar deviation of finger	38	0.212216	0.102667	1.30912
HP:0000252	Microcephaly	780	0.0445241	0.101333	1.30738
HP:0001300	Parkinsonism	70	0.154424	0.0953333	1.30699
HP:0100037	Abnormality of the scalp hair	214	0.0874109	0.0913333	1.30653
HP:0012252	Abnormal respiratory system morphology	839	0.0424188	0.101333	1.30508
HP:0003015	Flared metaphysis	31	0.237757	0.102	1.30452
HP:0002570	Steatorrhea	25	0.258372	0.0893333	1.3034
HP:0001539	Omphalocele	50	0.190663	0.102	1.30142
HP:0003554	Type 2 muscle fiber atrophy	12	0.362435	0.092	1.29941
HP:0001450	Y-linked inheritance	7	0.503522	0.101333	1.2992
HP:0002215	Sparse axillary hair	34	0.225061	0.1	1.29873
HP:0009027	Foot dorsiflexor weakness	50	0.195004	0.1	1.29851
HP:0040211	Abnormality of the skin of the palm	213	0.0878536	0.102667	1.29692
HP:0011198	EEG with generalized epileptiform discharges	74	0.142748	0.0953333	1.29342
HP:0025132	Abnormal circulating estrogen level	27	0.246859	0.1	1.29218
HP:0001871	Abnormality of blood and blood-forming tissues	952	0.0397889	0.102	1.28934
HP:0004283	Narrow palm	7	0.493319	0.0973333	1.28927
HP:0030669	Abnormal morphology of the ocular adnexa	1011	0.038939	0.0946667	1.28831
HP:0002521	Hypsarrhythmia	61	0.164946	0.103333	1.28824
HP:0025133	Abnormal serum estradiol	27	0.246859	0.0966667	1.28537
HP:0000062	Ambiguous genitalia	80	0.136051	0.0993333	1.28465
HP:0012103	Abnormality of the mitochondrion	102	0.138867	0.0946667	1.28429
HP:0008214	Decreased serum estradiol	26	0.24257	0.107333	1.28194
HP:0040195	Decreased head circumference	780	0.0445241	0.0993333	1.28181
HP:0010621	Cutaneous syndactyly of toes	9	0.425909	0.0993333	1.28156
HP:0000071	Ureteral stenosis	21	0.274894	0.0966667	1.28013
HP:0000256	Macrocephaly	316	0.0734565	0.0953333	1.27882
HP:0002155	Hypertriglyceridemia	58	0.164974	0.1	1.27655
HP:0030255	Large intestinal polyposis	16	0.313031	0.098	1.27565
HP:0100133	Abnormality of the pubic hair	35	0.222515	0.105333	1.27557
HP:0002047	Malignant hyperthermia	20	0.281449	0.101333	1.27537
HP:0040131	Abnormal motor nerve conduction velocity	43	0.193332	0.094	1.27498
HP:0000058	Abnormality of the labia	67	0.15648	0.102667	1.27367
HP:0011733	Abnormality of adrenal physiology	112	0.12653	0.098	1.27266
HP:0000545	Myopia	284	0.0722477	0.1	1.27016
HP:0004097	Deviation of finger	308	0.0701336	0.0966667	1.26987
HP:0008209	Premature ovarian insufficiency	44	0.189682	0.103333	1.26881
HP:0002121	Absence seizures	47	0.191259	0.0973333	1.26855
HP:0011969	Elevated circulating luteinizing hormone level	20	0.273342	0.109333	1.26683
HP:0011877	Increased mean platelet volume	20	0.29285	0.104	1.2657
HP:0031508	Abnormal thyroid hormone level	5	0.557357	0.104	1.26541
HP:0002140	Ischemic stroke	17	0.292744	0.098	1.26409
HP:0001651	Dextrocardia	84	0.141271	0.102	1.26373
HP:0001810	Dystrophic toenail	35	0.230746	0.102	1.26247
HP:0045075	Sparse eyebrow	97	0.130896	0.104	1.26226
HP:0010239	Aplasia of the middle phalanx of the hand	8	0.42918	0.0933333	1.2613
HP:0000307	Pointed chin	51	0.172083	0.106667	1.25922
HP:0007256	Abnormal pyramidal signs	249	0.0769107	0.103333	1.25775
HP:0001290	Generalized hypotonia	714	0.046765	0.102667	1.25701
HP:0004348	Abnormality of bone mineral density	426	0.0595484	0.11	1.25584
HP:0006335	Persistence of primary teeth	14	0.344764	0.106	1.25579
HP:0100755	Abnormality of salivation	91	0.131114	0.112	1.25544
HP:0012440	Abnormal biliary tract morphology	39	0.207676	0.098	1.25462
HP:0011195	EEG with focal sharp slow waves	8	0.453581	0.1	1.25283
HP:0100669	Abnormal pigmentation of the oral mucosa	9	0.514108	0.104667	1.25089
HP:0011018	Abnormality of the cell cycle	5	0.562779	0.108667	1.25051
HP:0000817	Poor eye contact	25	0.238961	0.101333	1.25018
HP:0004349	Reduced bone mineral density	364	0.063543	0.113333	1.25
HP:0002149	Hyperuricemia	19	0.286025	0.112667	1.24977
HP:0040194	Increased head circumference	318	0.0725842	0.114	1.24961
HP:0010174	Broad phalanx of the toes	17	0.293644	0.102	1.24941
HP:0100295	Muscle fiber atrophy	15	0.328737	0.106	1.24869
HP:0007420	Spontaneous hematomas	17	0.401732	0.108	1.24651
HP:0000800	Cystic renal dysplasia	5	0.541545	0.11	1.24647
HP:0006579	Prolonged neonatal jaundice	23	0.252561	0.106667	1.24339
HP:0030319	Weakness of facial musculature	134	0.105914	0.110667	1.2424
HP:0003097	Short femur	14	0.32211	0.0993333	1.24237
HP:0200006	Slanting of the palpebral fissure	432	0.0579166	0.112667	1.24205
HP:0000236	Abnormality of the anterior fontanelle	81	0.130544	0.106	1.23962
HP:0000824	Growth hormone deficiency	57	0.158822	0.108667	1.23921
HP:0001765	Hammertoe	36	0.207609	0.1	1.23833
HP:0009777	Absent thumb	22	0.279285	0.112667	1.23766
HP:0000138	Ovarian cyst	69	0.150252	0.106	1.23644
HP:0002652	Skeletal dysplasia	168	0.0981215	0.112	1.23599
HP:0012703	Abnormality of the subarachnoid space	18	0.310791	0.112	1.23555
HP:0003174	Abnormality of the ischium	18	0.31588	0.104667	1.23535
HP:0006716	Hereditary nonpolyposis colorectal carcinoma	23	0.253436	0.109333	1.23488
HP:0006951	Retrocerebellar cyst	6	0.50738	0.11	1.23476
HP:0008050	Abnormality of the palpebral fissures	518	0.0514227	0.105333	1.23407
HP:0012113	Abnormality of creatine metabolism	16	0.293669	0.110667	1.23298
HP:0001355	Megalencephaly	18	0.294623	0.0993333	1.23286
HP:0004368	Increased purine levels	19	0.286025	0.108667	1.23276
HP:0000532	Abnormal chorioretinal morphology	118	0.10952	0.098	1.23222
HP:0100578	Lipoatrophy	69	0.147469	0.103333	1.23182
HP:0011534	Abnormal spatial orientation of the cardiac segments	69	0.152001	0.106	1.23154
HP:0011032	Abnormality of fluid regulation	384	0.0627988	0.104	1.23147
HP:0040079	Irregular dentition	6	0.516566	0.103333	1.2309
HP:0000518	Cataract	637	0.0485284	0.107333	1.23068
HP:0004416	Precocious atherosclerosis	13	0.366288	0.112	1.23038
HP:0001954	Episodic fever	26	0.282407	0.104667	1.22974
HP:0100798	Fingernail dysplasia	11	0.343074	0.103333	1.2274
HP:0003213	Deficient excision of UV-induced pyrimidine dimers in DNA	5	0.562779	0.110667	1.22697
HP:0009120	Aplasia/Hypoplasia involving the sinuses	19	0.286408	0.113333	1.22689
HP:0011364	White hair	18	0.295861	0.106667	1.22656
HP:0100728	Germ cell neoplasia	35	0.2014	0.119333	1.22653
HP:0002725	Systemic lupus erythematosus	6	0.505581	0.106	1.2264
HP:0011442	Abnormality of central motor function	1379	0.0293311	0.0966667	1.22623
HP:0000472	Long neck	5	0.552963	0.112	1.22414
HP:0100784	Peripheral arteriovenous fistula	7	0.449846	0.114	1.22409
HP:0010656	Abnormal epiphyseal ossification	49	0.177329	0.119333	1.22405
HP:0005227	Adenomatous colonic polyposis	5	0.536331	0.103333	1.2229
HP:0002990	Fibular aplasia	10	0.426677	0.108667	1.22245
HP:0003448	Decreased sensory nerve conduction velocity	17	0.304383	0.106	1.22225
HP:0000565	Esotropia	53	0.175467	0.112	1.22225
HP:0010720	Abnormal hair pattern	157	0.0924119	0.116667	1.2216
HP:0002777	Tracheal stenosis	20	0.280783	0.112667	1.22133
HP:0000036	Abnormality of the penis	520	0.0499555	0.116	1.22133
HP:0007367	Atrophy/Degeneration affecting the central nervous system	466	0.0540942	0.105333	1.22128
HP:0002135	Basal ganglia calcification	24	0.253831	0.109333	1.21947
HP:0001017	Anemic pallor	5	0.562779	0.113333	1.21862
HP:0000482	Microcornea	137	0.104702	0.108667	1.21811
HP:0006695	Atrioventricular canal defect	37	0.198868	0.112667	1.21778
HP:0011153	Focal motor seizures	20	0.280819	0.103333	1.21758
HP:0000009	Functional abnormality of the bladder	225	0.0840639	0.123333	1.21753
HP:0001818	Paronychia	14	0.302993	0.106	1.21725
HP:0003829	Incomplete penetrance	113	0.119801	0.115333	1.21599
HP:0000571	Hypometric saccades	8	0.451622	0.112	1.21597
HP:0001396	Cholestasis	196	0.0918153	0.114	1.21577
HP:0002982	Tibial bowing	28	0.239414	0.103333	1.21499
HP:0001696	Situs inversus totalis	69	0.152001	0.116	1.21495
HP:0031475	Nonconvulsive status epilepticus	10	0.389628	0.115333	1.21367
HP:0001371	Flexion contracture	544	0.0515222	0.115333	1.21366
HP:0000845	Growth hormone excess	20	0.272545	0.106667	1.21258
HP:0002078	Truncal ataxia	32	0.216989	0.11	1.21258
HP:0002786	Tracheobronchomalacia	6	0.510187	0.1	1.21232
HP:0012131	Abnormal number of erythroid precursors	8	0.446595	0.106	1.21225
HP:0010827	Abnormality of the seventh cranial nerve	133	0.105427	0.122	1.21145
HP:0020045	Esodeviation	55	0.166218	0.118667	1.21082
HP:0010892	Abnormality of branched chain family amino acid metabolism	12	0.350308	0.101333	1.21033
HP:0006919	Abnormal aggressive, impulsive or violent behavior	158	0.097016	0.115333	1.21024
HP:0001080	Biliary tract abnormality	65	0.1572	0.112667	1.20976
HP:0002250	Abnormality of the large intestine	141	0.10117	0.108667	1.20974
HP:0007364	Aplasia/Hypoplasia of the cerebrum	938	0.0371734	0.112667	1.20968
HP:0100783	Breast aplasia	14	0.329082	0.113333	1.20905
HP:0002659	Increased susceptibility to fractures	196	0.0877821	0.114	1.20835
HP:0003083	Dislocated radial head	33	0.214821	0.12	1.20754
HP:0004947	Arteriovenous fistula	7	0.449846	0.120667	1.20739
HP:0000169	Gingival fibromatosis	12	0.357206	0.116	1.20597
HP:0010564	Bifid epiglottis	6	0.485094	0.118667	1.20592
HP:0002032	Esophageal atresia	43	0.192691	0.112667	1.20575
HP:0001100	Heterochromia iridis	23	0.242233	0.106	1.20491
HP:0007354	Amyotrophic lateral sclerosis	35	0.203793	0.109333	1.20419
HP:0003502	Mild short stature	21	0.247871	0.119333	1.20358
HP:0001285	Spastic tetraparesis	27	0.214513	0.115333	1.20355
HP:0003271	Visceromegaly	491	0.0519183	0.115333	1.20337
HP:0010614	Fibroma	55	0.16549	0.110667	1.20143
HP:0001036	Parakeratosis	18	0.306055	0.111333	1.20037
HP:0001677	Coronary artery atherosclerosis	40	0.195214	0.121333	1.20008
HP:0100603	Toxemia of pregnancy	12	0.376001	0.115333	1.19951
HP:0025461	Abnormal cell morphology	5	0.52705	0.114667	1.19935
HP:0011121	Abnormality of skin morphology	1420	0.0294711	0.11	1.19932
HP:0000286	Epicanthus	346	0.06231	0.118667	1.19588
HP:0004871	Perineal fistula	6	0.454493	0.111333	1.19507
HP:0009738	Abnormality of the antihelix	24	0.247935	0.115333	1.19423
HP:0011927	Short digit	373	0.0567681	0.124	1.1934
HP:0030670	Hamartoma of the orbital region	27	0.263297	0.123333	1.19272
HP:0100678	Premature skin wrinkling	48	0.162841	0.119333	1.19257
HP:0001560	Abnormality of the amniotic fluid	237	0.0753223	0.122667	1.19254
HP:0003175	Hypoplastic ischia	11	0.397171	0.116	1.1925
HP:0010568	Hamartoma of the eye	27	0.263297	0.114	1.19213
HP:0000090	Nephronophthisis	33	0.198358	0.114	1.1921
HP:0005177	Premature arteriosclerosis	13	0.366288	0.124	1.19117
HP:0000175	Cleft palate	426	0.0553691	0.122667	1.19048
HP:0100649	Neoplasm of the oral cavity	18	0.265747	0.124667	1.18815
HP:0100759	Clubbing of fingers	17	0.28081	0.112	1.18735
HP:0011218	Abnormal shape of the frontal region	273	0.072026	0.119333	1.18716
HP:0002634	Arteriosclerosis	67	0.143806	0.124667	1.18621
HP:0000768	Pectus carinatum	108	0.107248	0.115333	1.18601
HP:0001414	Microvesicular hepatic steatosis	9	0.375409	0.116667	1.18419
HP:0000775	Abnormality of the diaphragm	90	0.123248	0.114667	1.18387
HP:0006492	Aplasia/Hypoplasia of the fibula	27	0.221739	0.129333	1.18382
HP:0001738	Exocrine pancreatic insufficiency	28	0.226555	0.118	1.18335
HP:0011146	Dialeptic seizures	62	0.15539	0.119333	1.18289
HP:0011357	Abnormality of hair density	268	0.0704221	0.118	1.18272
HP:0100872	Abnormality of the plantar skin of foot	73	0.141063	0.124667	1.18204
HP:0100737	Abnormality of the hard palate	426	0.0553691	0.126	1.18107
HP:0000140	Abnormality of the menstrual cycle	176	0.0812233	0.121333	1.18012
HP:0002823	Abnormality of femur morphology	199	0.079631	0.117333	1.17986
HP:0002194	Delayed gross motor development	34	0.197106	0.117333	1.17903
HP:0002075	Dysdiadochokinesis	35	0.198473	0.118	1.17805
HP:0002007	Frontal bossing	273	0.072026	0.116667	1.17739
HP:0000961	Cyanosis	35	0.196296	0.119333	1.1769
HP:0003417	Coronal cleft vertebrae	11	0.369494	0.129333	1.1766
HP:0001466	Contiguous gene syndrome	7	0.449958	0.115333	1.17574
HP:0003118	Increased circulating cortisol level	18	0.27889	0.13	1.17435
HP:0004586	Biconcave vertebral bodies	19	0.280179	0.128667	1.17238
HP:0005474	Decreased calvarial ossification	11	0.378919	0.125333	1.17122
HP:0000974	Hyperextensible skin	53	0.156745	0.115333	1.17116
HP:0002747	Respiratory insufficiency due to muscle weakness	68	0.144719	0.125333	1.17054
HP:0001596	Alopecia	161	0.0930922	0.119333	1.16851
HP:0012880	Abnormality of the labia minora	24	0.230894	0.116667	1.16779
HP:0010310	Chylothorax	9	0.431331	0.126667	1.16752
HP:0008887	Adipose tissue loss	18	0.272933	0.12	1.16725
HP:0010628	Facial palsy	133	0.105427	0.123333	1.16714
HP:0011476	Profound sensorineural hearing impairment	6	0.47144	0.119333	1.1668
HP:0000799	Renal steatosis	16	0.305667	0.118	1.16589
HP:3000050	Abnormality of odontoid tissue	162	0.0867761	0.114	1.16489
HP:0001032	Absent distal interphalangeal creases	7	0.426859	0.120667	1.16444
HP:0011151	Obtundation status	10	0.389628	0.12	1.16361
HP:0005616	Accelerated skeletal maturation	73	0.151591	0.122	1.16289
HP:0010042	Aplasia/Hypoplasia of the 4th metacarpal	13	0.327229	0.12	1.16003
HP:0001604	Vocal cord paresis	7	0.418727	0.121333	1.15668
HP:0002815	Abnormality of the knee	254	0.0669629	0.127333	1.15628
HP:0010044	Short 4th metacarpal	13	0.327229	0.134667	1.15304
HP:0000836	Hyperthyroidism	37	0.213293	0.118667	1.15294
HP:0100602	Preeclampsia	9	0.384639	0.118	1.15171
HP:0001844	Abnormality of the hallux	115	0.106171	0.122667	1.15133
HP:0000050	Hypoplastic male external genitalia	393	0.0554076	0.123333	1.15114
HP:0100240	Synostosis of joints	164	0.0909487	0.118667	1.15045
HP:0200008	Intestinal polyposis	47	0.151983	0.117333	1.15018
HP:0012092	Abnormality of exocrine pancreas physiology	31	0.219921	0.13	1.14974
HP:0002046	Heat intolerance	18	0.295898	0.123333	1.14968
HP:0010461	Abnormality of the male genitalia	808	0.0376671	0.131333	1.14927
HP:0002630	Fat malabsorption	28	0.219406	0.127333	1.14921
HP:0001001	Abnormality of subcutaneous fat tissue	39	0.179805	0.113333	1.14846
HP:0011362	Abnormal hair quantity	429	0.0517549	0.120667	1.14836
HP:0002758	Osteoarthritis	65	0.155969	0.122667	1.14735
HP:0009484	Deviation of the hand or of fingers of the hand	321	0.0625677	0.125333	1.14606
HP:0004959	Descending thoracic aorta aneurysm	13	0.29901	0.122	1.14514
HP:0003270	Abdominal distention	86	0.122012	0.123333	1.145
HP:0000815	Hypergonadotropic hypogonadism	53	0.154393	0.125333	1.14245
HP:0003327	Axial muscle weakness	12	0.308339	0.126	1.14173
HP:0012316	Fibrous tissue neoplasm	57	0.146753	0.116667	1.14077
HP:0000396	Overfolded helix	42	0.187862	0.131333	1.1405
HP:0000944	Abnormality of the metaphysis	178	0.0825356	0.126	1.1403
HP:0002366	Abnormal lower motor neuron morphology	18	0.258655	0.132	1.14026
HP:0001978	Extramedullary hematopoiesis	6	0.446562	0.125333	1.13986
HP:0006693	Myocardial steatosis	11	0.361813	0.124667	1.13941
HP:0025356	Pschomotor retardation	10	0.389628	0.124667	1.13913
HP:0000028	Cryptorchidism	522	0.0474105	0.135333	1.13872
HP:0003445	EMG: neuropathic changes	23	0.242437	0.126667	1.13862
HP:0000455	Broad nasal tip	63	0.154124	0.124667	1.13852
HP:0010758	Abnormality of the premaxilla	6	0.490282	0.13	1.13825
HP:0001441	Abnormality of the musculature of the thigh	5	0.509702	0.122	1.13604
HP:0000902	Rib fusion	29	0.212958	0.128	1.13581
HP:0002883	Hyperventilation	10	0.34823	0.123333	1.13581
HP:0000059	Hypoplastic labia majora	33	0.197777	0.128	1.1341
HP:0009130	Hand muscle atrophy	9	0.369622	0.132	1.13378
HP:0000502	Abnormality of the conjunctiva	120	0.108146	0.118	1.13334
HP:0001382	Joint hypermobility	268	0.0646854	0.118667	1.13295
HP:0003474	Sensory impairment	164	0.082204	0.140667	1.13286
HP:0001958	Nonketotic hypoglycemia	9	0.405044	0.123333	1.13144
HP:0008391	Dystrophic fingernails	35	0.195632	0.126667	1.12823
HP:0007373	Motor neuron atrophy	41	0.169572	0.128	1.12779
HP:0010783	Erythema	93	0.12865	0.13	1.12708
HP:0008716	Urethrovaginal fistula	5	0.501346	0.126667	1.12648
HP:0001999	Abnormal facial shape	665	0.0379411	0.126	1.12636
HP:0030345	Abnormal circulating luteinizing hormone level	22	0.243504	0.128	1.12635
HP:0000032	Abnormality of male external genitalia	791	0.0369839	0.128	1.12612
HP:0003189	Long nose	22	0.244724	0.134	1.12575
HP:0025245	Cutaneous cyst	20	0.283397	0.135333	1.1246
HP:0003808	Abnormal muscle tone	1452	0.0275624	0.129333	1.12437
HP:0009603	Deviation of the thumb	37	0.182041	0.122	1.12374
HP:0001580	Pigmented micronodular adrenocortical disease	6	0.439867	0.120667	1.12341
HP:0040063	Decreased adipose tissue	29	0.201999	0.122	1.12326
HP:0000926	Platyspondyly	96	0.115442	0.130667	1.12201
HP:0012180	Cystic medial necrosis	13	0.29901	0.134	1.12138
HP:0003212	Increased IgE level	19	0.289612	0.136	1.12091
HP:0010480	Urethral fistula	5	0.501346	0.123333	1.11977
HP:0005453	Absent/hypoplastic paranasal sinuses	11	0.340351	0.132667	1.11857
HP:0000698	Conical tooth	30	0.20517	0.14	1.11801
HP:0010185	Aplasia/Hypoplasia of the distal phalanges of the toes	20	0.249961	0.136	1.11515
HP:0007201	Cerebral artery atherosclerosis	11	0.361813	0.138	1.11335
HP:0002342	Intellectual disability, moderate	54	0.159649	0.124	1.11273
HP:0005945	Laryngeal obstruction	30	0.197821	0.135333	1.11065
HP:0000811	Abnormal external genitalia	818	0.0381701	0.138	1.10836
HP:0007333	Hypoplasia of the frontal lobes	25	0.218822	0.122	1.10807
HP:0001007	Hirsutism	153	0.0868416	0.132667	1.10536
HP:0005483	Abnormality of the epiglottis	12	0.320747	0.128667	1.10349
HP:0002493	Upper motor neuron dysfunction	1016	0.0325487	0.138	1.10283
HP:0410030	Cleft lip	146	0.0909409	0.14	1.1027
HP:0008386	Aplasia/Hypoplasia of the nails	164	0.084008	0.139333	1.1027
HP:0009817	Aplasia involving bones of the lower limbs	7	0.412422	0.126	1.10114
HP:0006824	Cranial nerve paralysis	197	0.0775884	0.13	1.09674
HP:0000535	Sparse and thin eyebrow	80	0.126293	0.144	1.09604
HP:0000570	Abnormality of saccadic eye movements	33	0.19208	0.132	1.09477
HP:0100705	Abnormality of the glial cells	89	0.112495	0.141333	1.09455
HP:0000790	Hematuria	74	0.127686	0.150667	1.0938
HP:0000142	Abnormality of the vagina	81	0.124574	0.14	1.0937
HP:0003088	Premature osteoarthritis	8	0.380149	0.135333	1.09294
HP:0045074	Thin eyebrow	84	0.118903	0.126	1.09225
HP:0012881	Abnormality of the labia majora	38	0.175336	0.144	1.09203
HP:0001518	Small for gestational age	111	0.105793	0.13	1.09149
HP:0000676	Abnormality of the incisor	36	0.174196	0.142	1.09057
HP:0000289	Broad philtrum	10	0.334945	0.149333	1.09035
HP:0000219	Thin upper lip vermilion	137	0.0908777	0.136667	1.09012
HP:0008404	Nail dystrophy	106	0.104334	0.140667	1.09008
HP:0000813	Bicornuate uterus	38	0.182897	0.138	1.0886
HP:0002600	Hyporeflexia of lower limbs	15	0.302089	0.142667	1.08857
HP:0005957	Breathing dysregulation	11	0.333029	0.142	1.08854
HP:0000069	Abnormality of the ureter	229	0.068161	0.135333	1.08682
HP:0001763	Pes planus	195	0.0737221	0.14	1.08652
HP:0040286	Abnormality of axial muscles	12	0.308339	0.144	1.08544
HP:0001437	Abnormality of the musculature of the lower limbs	90	0.115615	0.136667	1.08542
HP:0001276	Hypertonia	663	0.0412114	0.139333	1.0853
HP:0001270	Motor delay	300	0.0595815	0.15	1.08509
HP:0009141	Depletion of mitochondrial DNA in muscle tissue	6	0.41885	0.143333	1.08502
HP:0100781	Abnormality of the sacroiliac joint	12	0.344355	0.141333	1.08425
HP:0012763	Paroxysmal dyspnea	13	0.29901	0.132	1.08256
HP:0008070	Sparse hair	256	0.065935	0.138	1.08208
HP:0006000	Ureteral obstruction	23	0.224993	0.141333	1.08034
HP:0000035	Abnormality of the testis	696	0.0373247	0.138667	1.07998
HP:0002376	Developmental regression	201	0.0770106	0.127333	1.07917
HP:0000077	Abnormality of the kidney	876	0.0333381	0.140667	1.07883
HP:0002244	Abnormality of the small intestine	122	0.0995721	0.14	1.07864
HP:0000677	Oligodontia	39	0.166713	0.130667	1.07805
HP:0000858	Menstrual irregularities	182	0.0749943	0.138	1.07724
HP:0002077	Migraine with aura	5	0.500822	0.126	1.07635
HP:0001707	Abnormal right ventricle morphology	18	0.246681	0.137333	1.07616
HP:0001370	Rheumatoid arthritis	8	0.373121	0.136667	1.07545
HP:0000597	Ophthalmoparesis	225	0.077578	0.153333	1.07394
HP:0000733	Stereotypy	81	0.12171	0.138667	1.07391
HP:0000982	Palmoplantar keratoderma	140	0.0846418	0.136667	1.0714
HP:0009125	Lipodystrophy	94	0.108263	0.142667	1.07037
HP:3000062	Abnormal internal carotid artery morphology	11	0.361813	0.139333	1.07005
HP:0001841	Preaxial foot polydactyly	14	0.28345	0.140667	1.07001
HP:0004188	Abnormality of the 4th finger	7	0.412848	0.132667	1.0697
HP:0000464	Abnormality of the neck	461	0.0452914	0.14	1.06937
HP:0010696	Polar cataract	11	0.317684	0.145333	1.06888
HP:0002406	Limb dysmetria	7	0.393382	0.137333	1.0688
HP:0002164	Nail dysplasia	138	0.0903765	0.148	1.06769
HP:0001989	Fetal akinesia sequence	21	0.251741	0.137333	1.06579
HP:0001438	Abnormality of abdomen morphology	540	0.0463426	0.147333	1.06523
HP:0000762	Decreased nerve conduction velocity	93	0.114606	0.146	1.0647
HP:0012614	Abnormal urine cytology	74	0.127686	0.146	1.06325
HP:0000692	Misalignment of teeth	214	0.0662236	0.152667	1.06283
HP:0001839	Split foot	6	0.433117	0.148667	1.06238
HP:0001679	Abnormal aortic morphology	223	0.070927	0.132	1.06184
HP:0003403	EMG: decremental response of compound muscle action potential to repetitive nerve stimulation	6	0.410283	0.136	1.06129
HP:0000682	Abnormality of dental enamel	152	0.0831826	0.131333	1.06112
HP:0000217	Xerostomia	50	0.155676	0.144	1.0602
HP:0008551	Microtia	87	0.108766	0.148667	1.05764
HP:0002818	Abnormality of the radius	187	0.0753958	0.14	1.05664
HP:0001070	Mottled pigmentation	10	0.374886	0.139333	1.0545
HP:0008388	Abnormal toenail morphology	132	0.0892544	0.137333	1.05384
HP:0001310	Dysmetria	89	0.111562	0.151333	1.05371
HP:0000445	Wide nose	69	0.138461	0.143333	1.0534
HP:0006709	Aplasia/Hypoplasia of the nipples	40	0.163836	0.148	1.0534
HP:0002691	Platybasia	19	0.261321	0.150667	1.05291
HP:0004054	Sclerosis of hand bone	8	0.361378	0.145333	1.05208
HP:0200146	Cystic medial necrosis of the aorta	13	0.29901	0.145333	1.05015
HP:0002879	Anisospondyly	7	0.369836	0.154667	1.04941
HP:0000883	Thin ribs	29	0.191974	0.15	1.0492
HP:0006505	Abnormality of limb epiphysis morphology	90	0.107696	0.140667	1.04775
HP:0004447	Poikilocytosis	43	0.156132	0.146667	1.04713
HP:0002901	Hypocalcemia	51	0.151631	0.145333	1.04618
HP:0000194	Open mouth	70	0.113672	0.150667	1.04613
HP:0002643	Neonatal respiratory distress	22	0.220338	0.147333	1.04485
HP:0001063	Acrocyanosis	11	0.301553	0.152	1.04451
HP:0002012	Abnormality of the abdominal organs	878	0.0313877	0.144	1.04378
HP:0004279	Short palm	101	0.0954648	0.139333	1.04194
HP:0100542	Abnormal localization of kidney	119	0.0927969	0.155333	1.04167
HP:0000048	Bifid scrotum	26	0.207277	0.147333	1.04097
HP:0031093	Abnormal breast morphology	279	0.0619866	0.148	1.04025
HP:0010311	Aplasia/Hypoplasia of the breasts	64	0.134359	0.148	1.03962
HP:0012433	Abnormal social behavior	47	0.15084	0.152667	1.03884
HP:0004320	Vaginal fistula	20	0.243413	0.148667	1.03833
HP:0011446	Abnormality of higher mental function	1073	0.0287506	0.154	1.03795
HP:0002167	Neurological speech impairment	693	0.0375087	0.156	1.03758
HP:0012725	Cutaneous syndactyly	30	0.199722	0.154	1.03755
HP:0003256	Abnormality of the coagulation cascade	75	0.117756	0.144667	1.03647
HP:0001257	Spasticity	522	0.0446226	0.151333	1.0363
HP:0002171	Gliosis	55	0.133738	0.158	1.03384
HP:0012499	Descending aortic dissection	13	0.29901	0.147333	1.03354
HP:0100039	Thickened cortex of bones	10	0.352651	0.14	1.0326
HP:0002064	Spastic gait	36	0.170351	0.144	1.03154
HP:0003581	Adult onset	130	0.0902705	0.148667	1.03045
HP:0001421	Abnormality of the musculature of the hand	25	0.21506	0.150667	1.0286
HP:0002611	Cholestatic liver disease	11	0.285224	0.156	1.02777
HP:0010344	Deviation of the 5th toe	8	0.357934	0.141333	1.02762
HP:0006813	Hemiclonic seizures	8	0.432361	0.146667	1.02745
HP:0010054	Abnormality of the first metatarsal bone	9	0.337615	0.149333	1.02587
HP:0007648	Punctate cataract	15	0.280168	0.155333	1.02417
HP:0001006	Hypotrichosis	68	0.131524	0.165333	1.02321
HP:0012727	Thoracic aortic aneurysm	54	0.129758	0.152667	1.02244
HP:0001864	Clinodactyly of the 5th toe	8	0.357934	0.137333	1.02196
HP:0003307	Hyperlordosis	145	0.0778417	0.157333	1.0219
HP:0006500	Abnormality of lower limb epiphysis morphology	52	0.133413	0.155333	1.02098
HP:0008807	Acetabular dysplasia	9	0.318828	0.148	1.02022
HP:0100299	Muscle fiber inclusion bodies	24	0.20025	0.15	1.01969
HP:0001572	Macrodontia	12	0.303341	0.163333	1.01892
HP:0030882	Coronary artery aneurysm	12	0.321523	0.148667	1.01845
HP:0100022	Abnormality of movement	1149	0.0287362	0.16	1.01785
HP:0000526	Aniridia	29	0.195505	0.156667	1.01769
HP:0002088	Abnormal lung morphology	687	0.0343905	0.148	1.01767
HP:0000735	Impaired social interactions	32	0.178007	0.148667	1.01763
HP:0012534	Dysesthesia	15	0.274468	0.156667	1.01617
HP:0000495	Recurrent corneal erosions	14	0.271858	0.165333	1.0152
HP:0000759	Abnormal peripheral nervous system morphology	641	0.0356101	0.162667	1.01448
HP:0000739	Anxiety	207	0.0708544	0.144	1.0137
HP:0003774	Stage 5 chronic kidney disease	55	0.139259	0.159333	1.01297
HP:0006477	Abnormality of the alveolar ridges	15	0.253979	0.150667	1.01255
HP:0000776	Congenital diaphragmatic hernia	70	0.114634	0.144	1.01221
HP:0000456	Bifid nasal tip	7	0.371581	0.153333	1.01098
HP:0006704	Abnormal coronary artery morphology	46	0.144529	0.163333	1.00913
HP:0007074	Thick corpus callosum	10	0.325709	0.152667	1.00911
HP:0030872	Abnormal cardiac ventricular function	32	0.184016	0.164667	1.00846
HP:0000110	Renal dysplasia	37	0.167391	0.164	1.00846
HP:0005640	Abnormal vertebral segmentation and fusion	13	0.289742	0.140667	1.00726
HP:0001120	Abnormality of corneal size	157	0.0809772	0.170667	1.00696
HP:0001977	Abnormal thrombosis	89	0.116822	0.152	1.00505
HP:0001907	Thromboembolism	11	0.293262	0.154	1.00451
HP:0002973	Abnormality of the forearm	202	0.0661002	0.165333	1.00438
HP:0200073	Respiratory insufficiency due to defective ciliary clearance	10	0.332682	0.156	1.00426
HP:0010719	Abnormality of hair texture	154	0.0788426	0.152667	1.00422
HP:0011120	Concave nasal ridge	10	0.324085	0.152	1.00363
HP:0008544	Abnormally folded helix	46	0.148757	0.158	1.00094
HP:0004890	Elevated pulmonary artery pressure	94	0.101696	0.158	0.999948
HP:0010454	Acetabular spurs	5	0.460618	0.152667	0.998937
HP:0001180	Hand oligodactyly	13	0.289154	0.158667	0.997496
HP:0000060	Clitoral hypoplasia	21	0.21431	0.157333	0.9967
HP:0005607	Abnormality of the tracheobronchial system	227	0.0666857	0.155333	0.995674
HP:0007663	Reduced visual acuity	228	0.0667706	0.161333	0.994827
HP:0011061	Abnormality of dental structure	252	0.0662892	0.155333	0.994798
HP:0000748	Inappropriate laughter	9	0.339566	0.161333	0.994402
HP:0003128	Lactic acidosis	138	0.0879441	0.157333	0.993009
HP:0003376	Steppage gait	34	0.168729	0.162667	0.99277
HP:0006499	Abnormality of femoral epiphysis	51	0.131101	0.155333	0.991661
HP:0030266	Abnormality of the sacroiliac notch	9	0.369295	0.156	0.990598
HP:0000066	Labial hypoplasia	46	0.134104	0.158667	0.990489
HP:0010476	Aplasia/Hypoplasia of the bladder	8	0.356937	0.149333	0.990246
HP:0006887	Intellectual disability, progressive	41	0.154837	0.156	0.990039
HP:0003323	Progressive muscle weakness	31	0.159555	0.155333	0.990009
HP:0003121	Limb joint contracture	283	0.0543373	0.168667	0.989204
HP:0009720	Adenoma sebaceum	26	0.20347	0.158	0.989055
HP:0200055	Small hand	72	0.120758	0.172	0.988681
HP:0001920	Renal artery stenosis	21	0.21816	0.154	0.988257
HP:0030196	Fatigable weakness of respiratory muscles	35	0.171291	0.160667	0.987966
HP:0100744	Abnormality of the humeroradial joint	42	0.151198	0.168	0.987957
HP:0011025	Abnormality of cardiovascular system physiology	896	0.0308641	0.175333	0.987778
HP:0000606	Abnormality of the periorbital region	466	0.04362	0.152	0.986817
HP:0002999	Patellar dislocation	41	0.159719	0.158	0.986592
HP:0002597	Abnormality of the vasculature	1006	0.0304484	0.156667	0.98598
HP:0005266	Intestinal polyp	51	0.127014	0.157333	0.985904
HP:0011792	Neoplasm by histology	225	0.0637833	0.169333	0.985442
HP:0002868	Narrow iliac wings	8	0.357938	0.149333	0.985341
HP:0002511	Alzheimer disease	7	0.398312	0.15	0.985314
HP:0031652	Abnormal aortic valve physiology	121	0.0876761	0.158	0.983377
HP:0000935	Thickened cortex of long bones	10	0.352651	0.149333	0.982572
HP:0100559	Lower limb asymmetry	25	0.20193	0.147333	0.98039
HP:0005681	Juvenile rheumatoid arthritis	7	0.373068	0.160667	0.980291
HP:0000956	Acanthosis nigricans	39	0.151787	0.164	0.979683
HP:0040255	Aplasia/Hypoplasia of the clitoris	21	0.21431	0.172667	0.979566
HP:0000554	Uveitis	23	0.192461	0.154667	0.97859
HP:0011663	Right ventricular cardiomyopathy	15	0.257477	0.156	0.977929
HP:0030880	Raynaud phenomenon	8	0.326146	0.159333	0.976815
HP:0009800	Maternal diabetes	18	0.213584	0.166667	0.973691
HP:0009824	Upper limb undergrowth	79	0.105708	0.164667	0.972815
HP:0001273	Abnormality of the corpus callosum	427	0.0458217	0.167333	0.972608
HP:0002133	Status epilepticus	61	0.121009	0.159333	0.971445
HP:0004303	Abnormality of muscle fibers	148	0.0776854	0.167333	0.971199
HP:0001552	Barrel-shaped chest	19	0.219491	0.164	0.970738
HP:0001051	Seborrheic dermatitis	26	0.194323	0.155333	0.970088
HP:0030182	Tetraplegia/tetraparesis	42	0.151402	0.160667	0.969347
HP:0007517	Palmoplantar cutis laxa	5	0.432825	0.158667	0.96933
HP:0010579	Cone-shaped epiphysis	66	0.122219	0.161333	0.968677
HP:0010481	Urethral valve	6	0.393104	0.154	0.968093
HP:0000640	Gaze-evoked nystagmus	21	0.213797	0.156	0.967325
HP:0040078	Axonal degeneration	11	0.31244	0.162667	0.965838
HP:0008501	Median cleft lip and palate	13	0.264021	0.158667	0.965525
HP:0002536	Abnormal cortical gyration	203	0.0700449	0.166	0.965276
HP:0001698	Pericardial effusion	15	0.253503	0.158	0.965193
HP:0011915	Cardiovascular calcification	28	0.189257	0.172667	0.96515
HP:0002213	Fine hair	81	0.104438	0.158	0.963774
HP:0001193	Ulnar deviation of the hand or of fingers of the hand	51	0.13177	0.164667	0.963028
HP:0002416	Subependymal cysts	5	0.41048	0.156	0.962142
HP:0003319	Abnormality of the cervical spine	290	0.0542324	0.168	0.962084
HP:0010935	Abnormality of the upper urinary tract	901	0.029139	0.156	0.961764
HP:0100303	Muscle fiber cytoplasmatic inclusion bodies	21	0.213621	0.164667	0.961529
HP:0007677	Vitelliform-like macular lesions	8	0.342621	0.158667	0.96145
HP:0008063	Aplasia/Hypoplasia of the lens	10	0.302421	0.159333	0.96118
HP:0001094	Iridocyclitis	7	0.35893	0.156667	0.961156
HP:0100899	Sclerosis of finger phalanx	5	0.427714	0.15	0.960557
HP:0002031	Abnormality of esophagus morphology	140	0.0797977	0.172	0.960416
HP:0004493	Craniofacial hyperostosis	31	0.157591	0.169333	0.960293
HP:0000053	Macroorchidism	18	0.232006	0.164667	0.959647
HP:0000616	Miosis	6	0.420322	0.158667	0.959383
HP:0040126	Abnormal vitamin B12 level	10	0.30236	0.17	0.959148
HP:0002286	Fair hair	13	0.270017	0.17	0.957897
HP:0000550	Undetectable electroretinogram	19	0.20941	0.161333	0.957776
HP:0005120	Abnormal cardiac atrium morphology	268	0.0567548	0.172	0.957415
HP:0003219	Ethylmalonic aciduria	5	0.413773	0.143333	0.956377
HP:0000246	Sinusitis	72	0.127484	0.17	0.956062
HP:0100585	Telangiectasia of the skin	63	0.118317	0.17	0.95599
HP:0006323	Premature loss of primary teeth	16	0.236481	0.164	0.955935
HP:0007207	Photosensitive tonic-clonic seizures	8	0.338348	0.165333	0.955729
HP:0008776	Abnormal renal artery morphology	21	0.21816	0.165333	0.95318
HP:0008207	Primary adrenal insufficiency	43	0.165877	0.169333	0.952722
HP:0012815	Hypoplastic female external genitalia	47	0.150304	0.166	0.952372
HP:0002875	Exertional dyspnea	48	0.13768	0.176667	0.951719
HP:0003763	Bruxism	8	0.317391	0.166	0.951277
HP:0008499	High hypermetropia	43	0.132406	0.170667	0.950238
HP:0030237	Hand muscle weakness	6	0.381886	0.168	0.950146
HP:0002381	Aphasia	45	0.152472	0.166667	0.949865
HP:0100775	Dural ectasia	14	0.249606	0.158	0.949772
HP:0002363	Abnormality of brainstem morphology	83	0.105332	0.18	0.948548
HP:0004057	Mitten deformity	6	0.378906	0.165333	0.948133
HP:0045039	Osteolysis involving bones of the upper limbs	24	0.189543	0.182667	0.947895
HP:0000160	Narrow mouth	163	0.0682872	0.162	0.947201
HP:0000689	Dental malocclusion	76	0.107942	0.166667	0.94678
HP:0003207	Arterial calcification	25	0.184143	0.169333	0.945948
HP:0002808	Kyphosis	308	0.0510505	0.166	0.943736
HP:0030829	Abnormal breath sound	33	0.165488	0.174	0.943566
HP:0002792	Reduced vital capacity	6	0.378359	0.155333	0.942773
HP:0001799	Short nail	10	0.301707	0.158	0.942032
HP:0040072	Abnormality of forearm bone	200	0.066349	0.170667	0.941596
HP:0000996	Facial capillary hemangioma	6	0.365504	0.161333	0.940938
HP:0001073	Cigarette-paper scars	7	0.370864	0.174667	0.940625
HP:0010303	Abnormality of the spinal meninges	14	0.249606	0.168667	0.939995
HP:0001259	Coma	98	0.0905201	0.169333	0.937669
HP:0001182	Tapered finger	75	0.103192	0.173333	0.937356
HP:0011124	Abnormality of epidermal morphology	64	0.12068	0.176667	0.935392
HP:0002578	Gastroparesis	12	0.426278	0.168667	0.935255
HP:0010803	Everted upper lip vermilion	5	0.414223	0.168	0.935072
HP:0006562	Viral hepatitis	14	0.251857	0.182	0.934396
HP:0100333	Unilateral cleft lip	6	0.377682	0.165333	0.934382
HP:0004482	Relative macrocephaly	26	0.183648	0.176667	0.933717
HP:0008905	Rhizomelia	52	0.118524	0.178	0.933324
HP:0002938	Lumbar hyperlordosis	56	0.122287	0.174667	0.932821
HP:0010660	Abnormal hand bone ossification	36	0.153157	0.17	0.932757
HP:0001579	Primary hypercorticolism	7	0.335189	0.161333	0.931649
HP:0008772	Aplasia/Hypoplasia of the external ear	89	0.0973012	0.18	0.930712
HP:0011021	Abnormality of circulating enzyme level	220	0.0578879	0.166667	0.929967
HP:0002265	Large fleshy ears	9	0.311714	0.167333	0.929652
HP:0005181	Premature coronary artery atherosclerosis	19	0.223684	0.176667	0.928501
HP:0100540	Palpebral edema	24	0.206193	0.168	0.928194
HP:0100589	Urogenital fistula	31	0.170596	0.176667	0.926837
HP:0002333	Motor deterioration	7	0.328211	0.170667	0.92465
HP:0010615	Angiofibromas	30	0.178638	0.177333	0.923876
HP:0001252	Muscular hypotonia	1203	0.0251264	0.192667	0.92176
HP:0031703	Abnormal ear morphology	1367	0.0235413	0.191333	0.919303
HP:0005913	Abnormality of metacarpal epiphyses	16	0.253134	0.178	0.916394
HP:0000589	Coloboma	201	0.0665549	0.179333	0.916027
HP:0001423	X-linked dominant inheritance	85	0.100848	0.176667	0.915986
HP:0002538	Abnormality of the cerebral cortex	216	0.062011	0.181333	0.915979
HP:0011304	Broad thumb	67	0.108188	0.185333	0.915907
HP:0100852	Abnormal fear/anxiety-related behavior	211	0.0637145	0.178	0.91555
HP:0100285	EMG: impaired neuromuscular transmission	8	0.335756	0.17	0.91536
HP:0000617	Abnormality of ocular smooth pursuit	37	0.157482	0.176667	0.914071
HP:0010525	Finger agnosia	7	0.349339	0.163333	0.913931
HP:0011337	Abnormality of mouth size	265	0.0548242	0.179333	0.913823
HP:0004637	Decreased cervical spine mobility	7	0.339213	0.168667	0.913041
HP:0000947	Dumbbell-shaped long bone	8	0.321196	0.172667	0.913037
HP:0001332	Dystonia	244	0.060616	0.179333	0.91216
HP:0000766	Abnormality of the sternum	284	0.0526822	0.174	0.912132
HP:0001631	Atrial septal defect	267	0.0539124	0.175333	0.911513
HP:0000834	Abnormality of the adrenal glands	157	0.0725604	0.177333	0.911037
HP:0002092	Pulmonary arterial hypertension	94	0.101696	0.178667	0.908011
HP:0001140	Epibulbar dermoid	7	0.348428	0.176	0.906482
HP:0003828	Variable expressivity	281	0.0591974	0.191333	0.906177
HP:0030799	Scaphocephaly	16	0.206598	0.178	0.904172
HP:0006483	Abnormal number of teeth	222	0.0573521	0.184	0.902923
HP:0011994	Abnormal atrial septum morphology	269	0.0545959	0.188	0.902791
HP:0001135	Chorioretinal dystrophy	10	0.273548	0.164	0.900624
HP:0011123	Inflammatory abnormality of the skin	265	0.0563951	0.18	0.90041
HP:0004934	Vascular calcification	25	0.184143	0.176667	0.899979
HP:0000098	Tall stature	112	0.0831812	0.174667	0.898447
HP:0030956	Abnormality of cardiovascular system electrophysiology	347	0.0443119	0.184667	0.898072
HP:0001392	Abnormality of the liver	771	0.029407	0.193333	0.89761
HP:0001394	Cirrhosis	109	0.0836458	0.184667	0.897028
HP:0009890	High anterior hairline	24	0.174845	0.176667	0.896222
HP:0006829	Severe muscular hypotonia	56	0.111289	0.195333	0.895235
HP:0010648	Dermal translucency	11	0.258244	0.182	0.893711
HP:0002094	Dyspnea	228	0.0592831	0.186667	0.892894
HP:0003796	Irregular iliac crest	8	0.385605	0.176667	0.892509
HP:0001850	Abnormality of the tarsal bones	85	0.101442	0.184	0.892294
HP:0001748	Polysplenia	11	0.256346	0.181333	0.892264
HP:0008736	Hypoplasia of penis	337	0.0469428	0.185333	0.891426
HP:0000632	Lacrimation abnormality	64	0.109016	0.182	0.890585
HP:0010876	Abnormality of circulating protein level	304	0.0490023	0.187333	0.890045
HP:0010580	Enlarged epiphyses	11	0.273103	0.167333	0.889777
HP:0009887	Abnormality of hair pigmentation	91	0.0953476	0.190667	0.889334
HP:0001911	Abnormality of granulocytes	209	0.0624633	0.185333	0.888234
HP:0001545	Anteriorly placed anus	20	0.194778	0.178	0.888135
HP:0003326	Myalgia	104	0.0828699	0.185333	0.885922
HP:0010806	U-Shaped upper lip vermilion	6	0.383403	0.183333	0.883462
HP:0004469	Chronic bronchitis	11	0.269202	0.189333	0.882045
HP:0002281	Gray matter heterotopias	10	0.267474	0.183333	0.881399
HP:0009642	Broad distal phalanx of the thumb	5	0.398565	0.176	0.880827
HP:0200042	Skin ulcer	107	0.0936671	0.188	0.880663
HP:0030219	Semantic dementia	7	0.349339	0.171333	0.880401
HP:0003233	Decreased circulating high-density lipoprotein levels	13	0.239966	0.184667	0.879575
HP:0007818	Central heterochromia	7	0.325968	0.182667	0.877371
HP:0001321	Cerebellar hypoplasia	171	0.0648774	0.192667	0.876792
HP:0000798	Oligospermia	20	0.194426	0.185333	0.875666
HP:0006855	Cerebellar vermis atrophy	8	0.318804	0.18	0.874021
HP:0009883	Duplication of the distal phalanx of hand	12	0.259973	0.182	0.872127
HP:0006367	Crumpled long bones	6	0.344352	0.180667	0.871937
HP:0000598	Abnormality of the ear	1534	0.0189952	0.190667	0.871587
HP:0006490	Abnormality of lower-limb metaphyses	13	0.248948	0.192	0.869741
HP:0012622	Chronic kidney disease	67	0.0993086	0.191333	0.869532
HP:0001268	Mental deterioration	204	0.0572209	0.191333	0.869307
HP:0004944	Dilatation of the cerebral artery	22	0.170161	0.186	0.869172
HP:0031466	Impairment in personality functioning	339	0.0440373	0.177333	0.86802
HP:0005943	Respiratory arrest	16	0.329618	0.18	0.867806
HP:0000119	Abnormality of the genitourinary system	1677	0.017881	0.184	0.867389
HP:0001706	Endocardial fibroelastosis	11	0.249831	0.19	0.866142
HP:0001266	Choreoathetosis	60	0.118813	0.182	0.866107
HP:0002040	Esophageal varix	20	0.198765	0.186	0.865561
HP:0002509	Limb hypertonia	20	0.196595	0.19	0.864938
HP:0009467	Radial deviation of the 2nd finger	8	0.272489	0.193333	0.863443
HP:0003691	Scapular winging	47	0.128448	0.187333	0.863201
HP:0001115	Posterior polar cataract	7	0.338165	0.189333	0.862529
HP:0011274	Recurrent mycobacterial infections	7	0.339732	0.177333	0.859743
HP:0000769	Abnormality of the breast	285	0.0493865	0.195333	0.859604
HP:0010009	Abnormality of the 1st metacarpal	25	0.167556	0.188	0.859531
HP:0200034	Papule	71	0.107018	0.2	0.858199
HP:0004340	Abnormality of vitamin B metabolism	24	0.162686	0.192	0.858192
HP:0009553	Abnormality of the hairline	138	0.0694356	0.194667	0.858116
HP:0011675	Arrhythmia	328	0.0453531	0.192	0.857568
HP:0002495	Impaired vibratory sensation	36	0.137325	0.19	0.857339
HP:0012227	Urethral stricture	10	0.267704	0.184667	0.854819
HP:0100308	Cerebral cortical hemiatrophy	8	0.305857	0.196667	0.853889
HP:0011710	Bundle branch block	30	0.148251	0.192667	0.853635
HP:0002744	Bilateral cleft lip and palate	8	0.269697	0.188667	0.853377
HP:0004757	Paroxysmal atrial fibrillation	15	0.210322	0.182667	0.852566
HP:0045073	Serositis	29	0.171259	0.186667	0.852446
HP:0000965	Cutis marmorata	63	0.104699	0.198	0.852423
HP:0009193	Pseudoepiphyses of the metacarpals	9	0.285837	0.195333	0.852028
HP:0004933	Ascending aortic dissection	18	0.195387	0.189333	0.851897
HP:0000136	Bifid uterus	6	0.34262	0.189333	0.850805
HP:0100024	Conspicuously happy disposition	7	0.32532	0.185333	0.849785
HP:0003812	Phenotypic variability	559	0.0330677	0.191333	0.848082
HP:0040086	Abnormal prolactin level	12	0.245241	0.178	0.847646
HP:0025354	Abnormal cellular phenotype	12	0.243986	0.191333	0.847062
HP:0001433	Hepatosplenomegaly	49	0.124555	0.202	0.847025
HP:0006489	Abnormality of the femoral metaphysis	13	0.248948	0.19	0.845606
HP:0010622	Neoplasm of the skeletal system	64	0.103942	0.194	0.845484
HP:0001581	Recurrent skin infections	80	0.101527	0.201333	0.845243
HP:0000684	Delayed eruption of teeth	112	0.0696551	0.201333	0.842727
HP:0011876	Abnormal platelet volume	22	0.171925	0.190667	0.842633
HP:0011338	Abnormality of mouth shape	153	0.0654075	0.198	0.841521
HP:0001884	Talipes calcaneovalgus	7	0.322388	0.182667	0.839307
HP:0011472	Abnormality of small intestinal villus morphology	14	0.222755	0.189333	0.838954
HP:0011063	Abnormality of incisor morphology	24	0.156726	0.192	0.83834
HP:0000064	Hypoplastic labia minora	18	0.19508	0.194	0.836953
HP:0009821	Forearm undergrowth	75	0.0911322	0.201333	0.834595
HP:0005819	Short middle phalanx of finger	36	0.128628	0.202	0.833711
HP:0040129	Abnormal nerve conduction velocity	95	0.0865699	0.198	0.833505
HP:0003422	Vertebral segmentation defect	114	0.0785052	0.204667	0.833392
HP:0002217	Slow-growing hair	45	0.120212	0.203333	0.833291
HP:0100720	Hypoplasia of the ear cartilage	5	0.390777	0.194667	0.832841
HP:0000329	Facial hemangioma	13	0.230171	0.196667	0.832804
HP:0000737	Irritability	110	0.0808026	0.198667	0.832086
HP:0002385	Paraparesis	33	0.13968	0.198667	0.830336
HP:0003687	Centrally nucleated skeletal muscle fibers	20	0.183133	0.202667	0.829003
HP:0002803	Congenital contracture	130	0.0739134	0.208	0.825223
HP:0100337	Bilateral cleft palate	10	0.257278	0.188	0.82522
HP:0040081	Abnormal levels of creatine kinase in blood	218	0.0538723	0.210667	0.82517
HP:0000544	External ophthalmoplegia	31	0.144781	0.196	0.824667
HP:0003551	Difficulty climbing stairs	25	0.165164	0.203333	0.823176
HP:0002654	Multiple epiphyseal dysplasia	9	0.257721	0.196667	0.822539
HP:0025424	Abnormal larynx physiology	11	0.259158	0.198667	0.822238
HP:0000967	Petechiae	18	0.181916	0.194	0.821888
HP:0002983	Micromelia	98	0.0760899	0.214	0.819946
HP:0000293	Full cheeks	101	0.0822788	0.200667	0.819772
HP:0000709	Psychosis	71	0.0994944	0.196667	0.819717
HP:0004942	Aortic aneurysm	85	0.090018	0.200667	0.81909
HP:0200125	Mitochondrial respiratory chain defects	17	0.312415	0.192667	0.818982
HP:0004782	Hypotrichosis of the scalp	17	0.197163	0.200667	0.818287
HP:0012547	Abnormal involuntary eye movements	781	0.0263574	0.205333	0.81799
HP:0006530	Interstitial pulmonary abnormality	28	0.143328	0.201333	0.817679
HP:0009799	Supernumerary spleens	32	0.138372	0.199333	0.81713
HP:0011902	Abnormal hemoglobin	18	0.240976	0.193333	0.81383
HP:0100612	Odontogenic neoplasm	9	0.281598	0.202	0.81362
HP:0001288	Gait disturbance	585	0.0295953	0.207333	0.811584
HP:0100621	Dysgerminoma	9	0.263834	0.192667	0.811423
HP:0000506	Telecanthus	134	0.0730268	0.212667	0.810652
HP:0010450	Esophageal stenosis	17	0.198927	0.195333	0.809092
HP:0010784	Uterine neoplasm	36	0.137276	0.203333	0.808809
HP:0006507	Aplasia/hypoplasia of the humerus	23	0.168906	0.206667	0.808748
HP:0003241	External genital hypoplasia	416	0.037824	0.21	0.808729
HP:0100336	Bilateral cleft lip	10	0.257278	0.206	0.808287
HP:0005317	Increased pulmonary vascular resistance	6	0.373139	0.192	0.80817
HP:0000054	Micropenis	155	0.0631357	0.212667	0.807627
HP:0007370	Aplasia/Hypoplasia of the corpus callosum	405	0.0353675	0.208667	0.806364
HP:0010619	Fibroadenoma of the breast	8	0.290144	0.195333	0.806304
HP:0000123	Nephritis	26	0.150822	0.208	0.805694
HP:0000946	Hypoplastic ilia	43	0.114663	0.196667	0.802848
HP:0010620	Malar prominence	11	0.3623	0.188	0.802773
HP:0030500	Yellow/white lesions of the macula	15	0.205596	0.199333	0.801801
HP:0002246	Abnormality of the duodenum	45	0.130381	0.206	0.799493
HP:0000639	Nystagmus	780	0.0266397	0.206	0.798598
HP:0007112	Temporal cortical atrophy	8	0.262097	0.191333	0.797421
HP:0003130	Abnormal peripheral myelination	87	0.0752878	0.208	0.797253
HP:0000319	Smooth philtrum	86	0.0831598	0.198667	0.796435
HP:0010753	Midline defect of mandible	5	0.370773	0.200667	0.793987
HP:0001710	Conotruncal defect	115	0.0708106	0.203333	0.793932
HP:0002354	Memory impairment	91	0.0934501	0.208667	0.793791
HP:0005792	Short humerus	22	0.161743	0.212667	0.793319
HP:0006511	Laryngeal stridor	6	0.310366	0.197333	0.792414
HP:0031546	Cardiac conduction abnormality	74	0.0977174	0.214	0.791943
HP:0100238	Synostosis involving bones of the upper limbs	105	0.0688773	0.209333	0.791868
HP:0010582	Irregular epiphyses	18	0.190649	0.207333	0.791832
HP:0000089	Renal hypoplasia	78	0.0887254	0.201333	0.791824
HP:0012045	Retinal flecks	11	0.244427	0.201333	0.791769
HP:0002186	Apraxia	100	0.0780644	0.215333	0.79087
HP:0004389	Intestinal pseudo-obstruction	13	0.232458	0.204667	0.790461
HP:0000023	Inguinal hernia	199	0.057334	0.210667	0.787858
HP:0001061	Acne	57	0.122114	0.212667	0.786489
HP:0000912	Sprengel anomaly	23	0.143006	0.212667	0.784604
HP:0000708	Behavioral abnormality	1061	0.0218441	0.214667	0.784327
HP:0005344	Abnormal carotid artery morphology	60	0.104939	0.215333	0.784249
HP:0002876	Episodic tachypnea	19	0.180944	0.197333	0.782174
HP:0003811	Neonatal death	17	0.193443	0.218667	0.780517
HP:0003019	Abnormality of the wrist	111	0.0710976	0.212667	0.780439
HP:0011400	Abnormal CNS myelination	147	0.0697942	0.214	0.78005
HP:0030269	Increased serum insulin-like growth factor 1 {comment="HPO:probinson"}	5	0.360818	0.202667	0.778482
HP:0000567	Chorioretinal coloboma	41	0.118681	0.202667	0.778397
HP:0011014	Abnormal glucose homeostasis	448	0.0350252	0.22	0.777847
HP:0030391	Spoken Word Recognition Deficit	8	0.262097	0.214667	0.777551
HP:0000767	Pectus excavatum	192	0.0521587	0.213333	0.777438
HP:0000872	Hashimoto thyroiditis	5	0.312606	0.194667	0.776632
HP:0001787	Abnormal delivery	38	0.135866	0.219333	0.774971
HP:0011228	Horizontal eyebrow	7	0.285851	0.202	0.774027
HP:0000037	Male pseudohermaphroditism	37	0.119678	0.217333	0.774004
HP:0002240	Hepatomegaly	387	0.0395693	0.211333	0.773961
HP:0001650	Aortic valve stenosis	73	0.0885655	0.212	0.773923
HP:0000610	Abnormal choroid morphology	141	0.0659433	0.214667	0.773857
HP:0010574	Abnormality of the epiphysis of the femoral head	47	0.111449	0.226	0.773105
HP:0005195	Polyarticular arthropathy	15	0.252187	0.211333	0.773028
HP:0001057	Aplasia cutis congenita	38	0.118952	0.220667	0.772807
HP:0008402	Ridged fingernail	7	0.262609	0.198667	0.772535
HP:0000033	Ambiguous genitalia, male	13	0.222454	0.210667	0.771195
HP:0005112	Abdominal aortic aneurysm	15	0.201686	0.217333	0.771158
HP:0006977	Grammar-specific speech disorder	8	0.262097	0.208	0.769993
HP:0004948	Vascular tortuosity	21	0.218444	0.204	0.76846
HP:0011473	Villous atrophy	14	0.222755	0.198	0.76762
HP:0001739	Abnormality of the nasopharynx	94	0.0792058	0.220667	0.767204
HP:0004979	Metaphyseal sclerosis	10	0.224915	0.224667	0.764639
HP:0002282	Heterotopia	44	0.12427	0.218	0.763794
HP:0011505	Cystoid macular edema	9	0.236126	0.208667	0.762357
HP:0003781	Excessive salivation	40	0.110717	0.22	0.761826
HP:0001928	Abnormality of coagulation	130	0.0679924	0.222667	0.761566
HP:0004313	Decreased antibody level in blood	105	0.0762811	0.224667	0.761103
HP:0011495	Abnormality of corneal epithelium	81	0.0842035	0.23	0.761098
HP:0010464	Streak ovary	20	0.173281	0.215333	0.759989
HP:0002539	Cortical dysplasia	25	0.145707	0.221333	0.759311
HP:0003236	Elevated serum creatine phosphokinase	216	0.0489216	0.215333	0.758425
HP:0000191	Accessory oral frenulum	5	0.316658	0.205333	0.757911
HP:0001842	Foot acroosteolysis	11	0.211862	0.211333	0.757663
HP:0000816	Abnormality of Krebs cycle metabolism	6	0.312301	0.208667	0.757433
HP:0000233	Thin vermilion border	198	0.0499022	0.218	0.755361
HP:0000734	Disinhibition	46	0.110295	0.211333	0.753351
HP:0031066	Abnormal ovarian physiology	71	0.0843879	0.230667	0.75186
HP:0000308	Microretrognathia	33	0.122072	0.214	0.751027
HP:0009892	Anotia	9	0.252069	0.207333	0.750397
HP:0007383	Congenital localized absence of skin	7	0.283876	0.213333	0.750343
HP:0001260	Dysarthria	383	0.0386481	0.225333	0.750015
HP:0008428	Vertebral clefting	26	0.139809	0.228667	0.748799
HP:0005764	Polyarticular arthritis	15	0.252187	0.227333	0.74877
HP:0000039	Epispadias	23	0.154738	0.222667	0.747966
HP:0000987	Atypical scarring of skin	147	0.0568774	0.228667	0.747227
HP:0003720	Generalized muscle hypertrophy	8	0.272652	0.212667	0.747197
HP:0010609	Skin tags	66	0.0889435	0.219333	0.746763
HP:0006713	Aplasia/Hypoplasia of the scapulae	26	0.135133	0.224	0.746756
HP:0030329	Retinal thinning	11	0.220162	0.206	0.746578
HP:0000075	Renal duplication	19	0.172471	0.223333	0.744606
HP:0007400	Irregular hyperpigmentation	134	0.0634178	0.233333	0.743689
HP:0002672	Gastrointestinal carcinoma	32	0.124385	0.224	0.743676
HP:0007772	Impaired smooth pursuit	25	0.139771	0.223333	0.743341
HP:0006009	Broad phalanx	89	0.07662	0.224	0.742352
HP:0001956	Truncal obesity	44	0.1149	0.221333	0.742078
HP:0100620	Germinoma	13	0.1863	0.218	0.741646
HP:0004446	Stomatocytosis	12	0.220642	0.219333	0.741534
HP:0100244	Fibrosarcoma	6	0.315051	0.212	0.741245
HP:0031365	Macular purpura	18	0.181916	0.221333	0.739951
HP:0006121	Acral ulceration leading to autoamputation of digits	7	0.274572	0.210667	0.739701
HP:0000446	Narrow nasal bridge	15	0.179406	0.222667	0.737471
HP:0001258	Spastic paraplegia	79	0.082397	0.232	0.73499
HP:0031065	Abnormal ovarian morphology	120	0.0657805	0.23	0.73409
HP:0006502	Aplasia/Hypoplasia involving the carpal bones	15	0.187199	0.227333	0.733444
HP:0006749	Malignant gastrointestinal tract tumors	32	0.124385	0.219333	0.733149
HP:0005116	Arterial tortuosity	20	0.220048	0.236667	0.731246
HP:0001426	Multifactorial inheritance	26	0.139091	0.234667	0.731144
HP:0012075	Personality disorder	16	0.171204	0.218667	0.731049
HP:0009023	Abdominal wall muscle weakness	13	0.216977	0.23	0.730484
HP:0011097	Epileptic spasms	32	0.131592	0.229333	0.730422
HP:0000882	Hypoplastic scapulae	25	0.143377	0.228667	0.729188
HP:0007704	Paroxysmal involuntary eye movements	11	0.22672	0.208667	0.728595
HP:0007899	Retinal nonattachment	11	0.238256	0.236	0.728528
HP:3000030	Abnormality of bony orbit of skull	18	0.160552	0.222667	0.727915
HP:0009623	Proximal placement of thumb	34	0.11867	0.227333	0.727846
HP:0001408	Bile duct proliferation	10	0.233341	0.220667	0.727728
HP:0006739	Squamous cell carcinoma of the skin	31	0.14781	0.234	0.727139
HP:0000410	Mixed hearing impairment	20	0.164464	0.220667	0.725827
HP:0008921	Neonatal short-limb short stature	13	0.179174	0.226	0.725605
HP:0002450	Abnormal motor neuron morphology	55	0.0882351	0.232667	0.725145
HP:0010523	Alexia	8	0.262097	0.22	0.723706
HP:0002383	Encephalitis	32	0.150486	0.226667	0.723347
HP:0002719	Recurrent infections	513	0.030351	0.237333	0.722567
HP:0003145	Decreased adenosylcobalamin	6	0.290602	0.226667	0.722539
HP:0004354	Abnormality of carboxylic acid metabolism	206	0.0493754	0.233333	0.72187
HP:0004691	2-3 toe syndactyly	34	0.120459	0.223333	0.720909
HP:0001500	Broad finger	78	0.0762715	0.232	0.720444
HP:0001992	Organic aciduria	54	0.094277	0.234667	0.719702
HP:0006543	Cardiorespiratory arrest	15	0.268595	0.223333	0.719453
HP:0004756	Ventricular tachycardia	30	0.128796	0.221333	0.71943
HP:0003100	Slender long bone	33	0.128782	0.236	0.718031
HP:0008730	Female external genitalia in individual with 46,XY karyotype	18	0.157046	0.230667	0.717826
HP:0011463	Childhood onset	54	0.0927159	0.238667	0.71715
HP:0000494	Downslanted palpebral fissures	301	0.0386028	0.242	0.716921
HP:0200102	Sparse or absent eyelashes	81	0.0858253	0.236	0.716681
HP:0003131	Cystinuria	6	0.305029	0.224667	0.716552
HP:0000114	Proximal tubulopathy	11	0.229115	0.222	0.716527
HP:0001659	Aortic regurgitation	62	0.101556	0.238	0.716332
HP:0031657	Abnormal heart sound	21	0.166575	0.224667	0.71616
HP:0007754	Macular dystrophy	21	0.155615	0.226	0.716093
HP:0200063	Colorectal polyposis	11	0.211531	0.222	0.715448
HP:0003043	Abnormality of the shoulder	54	0.098945	0.227333	0.714828
HP:0012733	Macule	106	0.0698592	0.226667	0.714764
HP:0002105	Hemoptysis	41	0.135309	0.228667	0.714527
HP:0000133	Gonadal dysgenesis	23	0.146671	0.236667	0.713658
HP:0002003	Large forehead	10	0.239672	0.23	0.713382
HP:0007334	Generalized tonic-clonic seizures with focal onset	22	0.162828	0.231333	0.713313
HP:0007814	Retinal pigment epithelial mottling	23	0.157707	0.226667	0.713106
HP:0002617	Dilatation	113	0.0648899	0.223333	0.712676
HP:0003798	Nemaline bodies	15	0.186117	0.228	0.711856
HP:0040130	Abnormal serum iron	6	0.320756	0.228667	0.710737
HP:0006485	Agenesis of incisor	9	0.216684	0.224667	0.7099
HP:0012722	Heart block	72	0.0882516	0.226667	0.707587
HP:0010177	Osteolytic defects of the phalanges of the toes	11	0.211862	0.234	0.706705
HP:0001053	Hypopigmented skin patches	130	0.0641784	0.248	0.70619
HP:0100256	Senile plaques	8	0.262097	0.227333	0.704491
HP:0006740	Transitional cell carcinoma of the bladder	24	0.140148	0.232	0.703301
HP:0001249	Intellectual disability	1397	0.0169575	0.248667	0.703055
HP:0010766	Ectopic calcification	186	0.0505646	0.250667	0.702877
HP:0000349	Widow's peak	7	0.250055	0.239333	0.702088
HP:0012122	Anterior uveitis	9	0.214031	0.242	0.701932
HP:0001511	Intrauterine growth retardation	337	0.037538	0.236667	0.701503
HP:0010626	Anterior pituitary agenesis	8	0.224952	0.226667	0.700901
HP:0011343	Moderate global developmental delay	7	0.282643	0.222	0.700402
HP:0012715	Profound hearing impairment	7	0.261293	0.228	0.700335
HP:0001930	Nonspherocytic hemolytic anemia	13	0.284586	0.216	0.699228
HP:0001849	Foot oligodactyly	11	0.220615	0.233333	0.698779
HP:0001702	Abnormal tricuspid valve morphology	31	0.132128	0.237333	0.698748
HP:0100792	Acantholysis	14	0.225593	0.239333	0.698718
HP:0001284	Areflexia	183	0.0472408	0.240667	0.698712
HP:0000470	Short neck	261	0.0431752	0.250667	0.698389
HP:0001623	Breech presentation	14	0.194444	0.230667	0.697366
HP:0002326	Transient ischemic attack	32	0.112189	0.239333	0.696604
HP:0008344	Elevated plasma branched chain amino acids	6	0.277347	0.24	0.69635
HP:0000716	Depressivity	213	0.046126	0.246	0.69563
HP:0006984	Distal sensory loss of all modalities	6	0.265959	0.223333	0.693998
HP:0006774	Ovarian papillary adenocarcinoma	6	0.276172	0.226	0.69384
HP:0004353	Abnormality of pyrimidine metabolism	12	0.19134	0.236667	0.692977
HP:0100026	Arteriovenous malformation	49	0.100205	0.235333	0.692051
HP:0000927	Abnormality of skeletal maturation	312	0.0402771	0.244	0.689311
HP:0002017	Nausea and vomiting	287	0.0388662	0.230667	0.688806
HP:0000803	Renal cortical cysts	12	0.20562	0.244667	0.688536
HP:0001636	Tetralogy of Fallot	110	0.063617	0.25	0.686313
HP:0000752	Hyperactivity	210	0.049101	0.241333	0.685838
HP:0008619	Bilateral sensorineural hearing impairment	27	0.158514	0.252667	0.685806
HP:0000664	Synophrys	79	0.0742579	0.232667	0.685232
HP:0002419	Molar tooth sign on MRI	24	0.14474	0.246667	0.684774
HP:0011723	Congenital malformation of the right heart	15	0.173905	0.236667	0.682883
HP:0100704	Cortical visual impairment	54	0.0969106	0.23	0.682324
HP:0007340	Lower limb muscle weakness	56	0.0876172	0.235333	0.681249
HP:0002018	Nausea	19	0.134185	0.244	0.679729
HP:0002884	Hepatoblastoma	7	0.24617	0.228667	0.679658
HP:0000586	Shallow orbits	18	0.160552	0.242	0.677538
HP:0011893	Abnormal leukocyte count	239	0.0476793	0.245333	0.677033
HP:0000602	Ophthalmoplegia	189	0.0446907	0.253333	0.675283
HP:0006503	Aplasia/hypoplasia involving forearm bones	102	0.0690289	0.24	0.674613
HP:0000092	Tubular atrophy	12	0.207333	0.238	0.67416
HP:0004823	Anisopoikilocytosis	6	0.278565	0.234667	0.673198
HP:0030148	Heart murmur	21	0.166575	0.246	0.672551
HP:0200020	Corneal erosion	40	0.0987218	0.248667	0.672511
HP:0003552	Muscle stiffness	43	0.100331	0.252667	0.672465
HP:0000751	Personality changes	24	0.133806	0.230667	0.671501
HP:0001923	Reticulocytosis	34	0.12443	0.253333	0.671423
HP:0007141	Sensorimotor neuropathy	22	0.142131	0.238667	0.670456
HP:0002101	Abnormal lung lobation	37	0.122314	0.24	0.670039
HP:0004437	Cranial hyperostosis	46	0.0998157	0.252667	0.668452
HP:0003074	Hyperglycemia	30	0.116029	0.257333	0.666921
HP:0009768	Broad phalanges of the hand	77	0.0684502	0.240667	0.66587
HP:0002871	Central apnea	13	0.183292	0.250667	0.664038
HP:0001795	Hyperconvex nail	18	0.157438	0.240667	0.662246
HP:0004963	Calcification of the aorta	17	0.163682	0.248667	0.661977
HP:0001216	Delayed ossification of carpal bones	11	0.196739	0.242667	0.661683
HP:0000104	Renal agenesis	109	0.0550476	0.256	0.661646
HP:0000141	Amenorrhea	132	0.0565701	0.242	0.661472
HP:0000980	Pallor	68	0.0838754	0.248667	0.661344
HP:0009123	Mixed hypo- and hyperpigmentation of the skin	8	0.272762	0.232667	0.659933
HP:0002384	Focal seizures with impairment of consciousness or awareness	26	0.133313	0.240667	0.659708
HP:0100879	Enlarged ovaries	21	0.141272	0.248667	0.65809
HP:0003221	Chromosomal breakage induced by crosslinking agents	8	0.23631	0.234	0.657066
HP:0009926	Epiphora	19	0.172994	0.238667	0.656909
HP:0004347	Weakness of muscles of respiration	79	0.0734289	0.256	0.656237
HP:0001833	Long foot	13	0.173322	0.245333	0.655294
HP:0012303	Abnormal aortic arch morphology	44	0.103075	0.237333	0.653488
HP:0025015	Abnormal vascular morphology	552	0.0269826	0.268667	0.652912
HP:0001133	Constriction of peripheral visual field	68	0.0829897	0.250667	0.652727
HP:0010590	Abnormality of the distal femoral epiphysis	6	0.247476	0.238667	0.65216
HP:0011363	Abnormality of hair growth rate	46	0.0965233	0.247333	0.651751
HP:0025066	Decreased mean corpuscular volume	9	0.202477	0.233333	0.650944
HP:0007182	Peripheral hypomyelination	11	0.175007	0.245333	0.648096
HP:0008675	Enlarged polycystic ovaries	21	0.141272	0.249333	0.647019
HP:0045058	Abnormality of the testis size	155	0.0446086	0.259333	0.646657
HP:0000574	Thick eyebrow	85	0.0667869	0.269333	0.646138
HP:0010804	Tented upper lip vermilion	37	0.111668	0.253333	0.645838
HP:0010451	Aplasia/Hypoplasia of the spleen	25	0.135613	0.258	0.644498
HP:0010733	Naevus flammeus of the eyelid	5	0.269182	0.25	0.644455
HP:0500030	Abnormal hepatic glycogen storage	6	0.244442	0.234	0.644343
HP:0002804	Arthrogryposis multiplex congenita	112	0.0629849	0.265333	0.642949
HP:0010995	Abnormality of dicarboxylic acid metabolism	35	0.102617	0.254	0.642174
HP:0010034	Short 1st metacarpal	18	0.139898	0.260667	0.641262
HP:0100503	Vitamin B1 deficiency	5	0.315284	0.253333	0.640342
HP:0001667	Right ventricular hypertrophy	9	0.225067	0.256	0.636977
HP:0000193	Bifid uvula	67	0.0749363	0.262	0.636837
HP:0001692	Atrial arrhythmia	62	0.0760425	0.268667	0.636754
HP:0002936	Distal sensory impairment	96	0.056776	0.262	0.636401
HP:0007360	Aplasia/Hypoplasia of the cerebellum	263	0.036357	0.264	0.636275
HP:0100834	Neoplasm of the large intestine	67	0.0798298	0.252667	0.634036
HP:0010551	Paraplegia/paraparesis	133	0.0543123	0.249333	0.632944
HP:0012757	Abnormal neuron morphology	57	0.0758998	0.256	0.63282
HP:0003038	Fibular hypoplasia	21	0.139576	0.26	0.630912
HP:0002371	Loss of speech	22	0.132075	0.245333	0.630209
HP:0000437	Depressed nasal tip	23	0.124874	0.254667	0.630042
HP:0004326	Cachexia	59	0.0876648	0.256	0.628735
HP:0009751	Aplasia of the pectoralis major muscle	5	0.262165	0.250667	0.628418
HP:0001254	Lethargy	106	0.062852	0.264	0.62793
HP:0000498	Blepharitis	48	0.0871306	0.254667	0.626327
HP:0006872	Cerebral hypoplasia	30	0.105207	0.257333	0.626243
HP:0008777	Abnormality of the vocal cords	18	0.148026	0.256667	0.625641
HP:0009725	Bladder neoplasm	26	0.128074	0.262667	0.62381
HP:0000975	Hyperhidrosis	120	0.0535335	0.262667	0.623078
HP:0001152	Saccadic smooth pursuit	9	0.210608	0.250667	0.622458
HP:0002862	Bladder carcinoma	25	0.120723	0.263333	0.621402
HP:0009370	Type A brachydactyly	12	0.174801	0.258	0.620932
HP:0010526	Dysgraphia	37	0.0977062	0.261333	0.62059
HP:0001315	Reduced tendon reflexes	371	0.0318669	0.270667	0.619834
HP:0003080	Hydroxyprolinuria	12	0.188928	0.267333	0.619439
HP:0001263	Global developmental delay	1196	0.0160418	0.270667	0.619375
HP:0010547	Muscle flaccidity	16	0.14201	0.253333	0.618767
HP:0010787	Genital neoplasm	106	0.053387	0.262	0.617848
HP:0010984	Digenic inheritance	7	0.275226	0.260667	0.617598
HP:0000741	Apathy	24	0.127788	0.268	0.616204
HP:0000154	Wide mouth	113	0.0536484	0.267333	0.616171
HP:0031292	Cutaneous abscess	8	0.251746	0.247333	0.615538
HP:0003117	Abnormality of circulating hormone level	300	0.0328914	0.26	0.615187
HP:0003409	Distal sensory impairment of all modalities	10	0.186095	0.257333	0.615114
HP:0100545	Arterial stenosis	125	0.0518943	0.276	0.613781
HP:0011361	Congenital abnormal hair pattern	145	0.0510348	0.264667	0.613433
HP:0040170	Abnormality of hair growth	47	0.0888527	0.261333	0.613077
HP:0005758	Basilar impression	6	0.254076	0.251333	0.611451
HP:0001941	Acidosis	264	0.0357199	0.264667	0.61055
HP:0008628	Abnormality of the stapes	6	0.248645	0.246667	0.610467
HP:0045017	Congenital malformation of the left heart	22	0.1134	0.264667	0.608618
HP:0100619	Sertoli cell neoplasm	5	0.270337	0.260667	0.608374
HP:0012731	Ectopic anterior pituitary gland	7	0.212559	0.248	0.607734
HP:0012387	Bronchitis	34	0.109028	0.276667	0.607081
HP:0001746	Asplenia	24	0.135613	0.266	0.60704
HP:0002943	Thoracic scoliosis	18	0.126196	0.27	0.606998
HP:0003388	Easy fatigability	37	0.101193	0.265333	0.606745
HP:0008771	Aplasia/Hypoplasia of the ear	94	0.060069	0.27	0.606152
HP:0002239	Gastrointestinal hemorrhage	120	0.055742	0.265333	0.606103
HP:0001262	Excessive daytime somnolence	27	0.110835	0.268667	0.606035
HP:0009468	Deviation of the 2nd finger	11	0.165368	0.254667	0.60522
HP:0000137	Abnormality of the ovary	194	0.0398533	0.262	0.605105
HP:0004510	Pancreatic islet-cell hyperplasia	12	0.174855	0.26	0.605033
HP:0006673	Reduced systolic function	9	0.210662	0.254	0.6046
HP:0003198	Myopathy	212	0.0386017	0.261333	0.60337
[truncated: 2,445 more rows]
